# Supplementary material for: In vitro modulation of the human gut bacterial community by crude polysaccharides from cultivated mushrooms Lentinus polychrous and Lentinus squarrosulus
Source: PeerJ. 2026 Jun 10;14:e21348. doi: 10.7717/peerj.21348 (PMC13264279; doi:10.7717/peerj.21348)
Supplement: Supplemental Information 1 [file peerj-14-21348-s001.xlsx]

## Sheet: Total carbohydrates
Standard Glucose solution
Concentration (µg/ml)	replicate
	1	2	3	Average
10	0.118	0.122	0.12	0.12
20	0.158	0.159	0.1585	0.1585
40	0.213	0.209	0.211	0.211
60	0.241	0.245	0.243	0.243
80	0.297	0.295	0.296	0.296
100	0.336	0.333	0.3345	0.3345
Crude polysaccharide	The absorbance value at a wavelength of 490 nanometers
	rep1	rep2	rep3	average	S.D.
LS	0.23	0.236	0.233	0.233	0.003
LP	0.254	0.249	0.242	0.248333	0.00602771
Crude polysaccharide	Calculate from the formular in graph
	rep1	rep2	rep3	average	S.D.
LS (100 µg)	53.3043	55.913	54.6087	54.6087	1.065
LP (100 µg)	63.7391	61.5652	58.5217	61.2754	2.13983
100 ug refers to the starting concentration used in Phenol-sulfuric acid test
Crude polysaccharide	Total carbohydrate (mg/g)
	rep1	rep2	rep3	average	S.D.
LS	533.043	559.13	546.087	546.087	13.0435
LP	637.391	615.652	585.217	612.754	26.2075
Calculate back to 1 mg

## Sheet: Reducing sugars
Standard Glucose solution
Concentration (µg/ml)	replicate
	1	2	3	Average
62.5	0.031	0.039	62.5	0.035
125	0.128	0.127	125	0.1275
250	0.323	0.303	250	0.313
500	0.761	0.742	500	0.7515
750	1.193	1.175	750	1.184
1000	1.623	1.584	1000	1.6035
Crude polysaccharide (µg/2mg)	The absorbance value at a wavelength of 540 nanometers
	rep1	rep2	rep3	Average	S.D.
LS	0.19499	0.185504	0.214336	0.198277	0.0146943
LP	0.214506	0.217804	0.195908	0.209406	0.0118053
Crude polysaccharide (µg/2mg)	Calculate from the formular in graph
	rep1	rep2	rep3	Average	S.D.
LS	165.7	160.12	177.08	167.633	8.64371
LP	177.18	179.12	166.24	174.18	6.94432
Crude polysaccharide (µg/1000 mg)	Calculate from the formular in graph
	rep1	rep2	rep3	Average	S.D.
LS	82850	80060	88540	83816.7	4321.86
LP	88590	89560	83120	87090	3472.16
Crude polysaccharide	Reducing sugars (mg/g)
	rep1	rep2	rep3	Average	S.D.
LS	82.85	80.06	88.54	83.8167	4.32186
LP	88.59	89.56	83.12	87.09	3.47216
Calculate back to 1 mg

## Sheet: Polysaccharide
Replication	LS			LP
	Total carbohydrate	Reducing sugar	Polysaccharide	Total carbohydrate	Reducing sugar	Polysaccharide
1	533.04	83.82	449.22	637.39	87.09	550.3
2	559.13	83.82	475.31	615.65	87.09	528.56
3	546.09	83.82	462.27	585.22	87.09	498.13
Average			462.267	Average		525.663
S.D.			13.045	S.D.		26.2053
Polysaccharide concentration (mg/g)
LS	462.27±13.05
LP	525.66±26.21

## Sheet: Polysaccharide Yield
Mushroom	Extracted crude polysaccharide
	Replication (weight, gram (g))			Average	S.D.	% of Yield
	1	2	3
L. squarrosulus PB1	0.7029	0.6801	0.7493	0.710767	0.0352643	7.89741
L. polychrous LP1	0.802	0.8696	0.8353	0.835633	0.0338012	9.28481
The initial weight of mmushroom powder for polysaccharide extracted was 9 g from PB1 or LP1.

## Sheet: Total proteins
	Standard Glucose solution
	Concentration (µg/ml)	replicate
		1	2	3	Average
	2	0.155	0.17	0.165	0.163333
	4	0.196	0.197	0.203	0.198667
	6	0.227	0.222	0.22	0.223
	8	0.255	0.247	0.248	0.25
	10	0.296	0.286	0.297	0.293
	Crude polysaccharide (µg/0.25 mg)	The absorbance value at a wavelength of 595 nanometers
		rep1	rep2	rep3	Average	S.D.
	LS	0.193	0.217	0.209	0.206333	0.0122202
	LP	0.247	0.244	0.237	0.242667	0.0051316
	Crude polysaccharide (µg/0.25mg)	Calculate from the formular in graph
		rep1	rep2	rep3	Average	S.D.
	LS	3.90968	5.45806	4.94194	4.76989	0.7884
	LP	7.39355	7.2	6.74839	7.11398	0.331071
	Crude polysaccharide (µg/1 mg)	Calculate from the formular in graph
		rep1	rep2	rep3	Average	S.D.
	LS	15.6387	21.8323	19.7677	19.0796	3.1536
	LP	29.5742	28.8	26.9935	28.4559	1.32428
	Crude polysaccharide (µg/1 g)	Calculate from the formular in graph
		rep1	rep2	rep3	Average	S.D.
	LS	15638.7	21832.3	19767.7	19079.6	3153.6
	LP	29574.2	28800	26993.5	28455.9	1324.28
	Crude polysaccharide	Total proteins (mg/g)
		rep1	rep2	rep3	Average	S.D.
	LS	15.6387	21.8323	19.7677	19.0796	3.1536
	LP	0	28.8	26.9935	28.4559	1.32428
	Calculate back to 1 mg

## Sheet: Phenolic compounds
	Standard Gallic acid solution
	Concentration (mg/ml)	replicate
		1	2	3	Average
	5	0.031	0.041	0.04	0.0373333
	10	0.07	0.096	0.082	0.0826667
	20	0.196	0.152	0.176	0.174667
	40	0.381	0.368	0.374	0.374333
	60	0.59	0.606	0.602	0.599333
	80	0.666	0.729	0.698	0.697667
	100	0.9	0.935	0.928	0.921
	Crude polysaccharide (mg/100 mg)	The absorbance value at a wavelength of 765 nanometers
		rep1	rep2	rep3	Average	S.D.
	LS	0.027	0.025	0.033	0.0283333	0.00416333
	LP	0.058	0.057	0.062	0.059	0.00264575
	Crude polysaccharide (mg/100 mg)	Calculate from the formular in graph
		rep1	rep2	rep3	Average	S.D.
	LS	3.29348	3.07609	3.94565	3.43841	0.452536
	LP	6.66304	6.55435	7.09783	6.77174	0.287582
	Crude polysaccharide	Phenolic compounds (mg/g)
		rep1	rep2	rep3	Average	S.D.
	LS	32.9348	30.7609	39.4565	34.3841	4.52536
	LP	66.6304	65.5435	70.9783	67.7174	2.87582
