# Supplementary material for: In vitro modulation of the human gut bacterial community by crude polysaccharides from cultivated mushrooms Lentinus polychrous and Lentinus squarrosulus
Source: PeerJ. 2026 Jun 10;14:e21348. doi: 10.7717/peerj.21348 (PMC13264279; doi:10.7717/peerj.21348)
Supplement: Supplemental Information 2 [file peerj-14-21348-s002.xlsx]

## Sheet: TotalCarbo
STD	rep1	rep2	rep3	Average	S.D.
10	0.12	0.122	0.121	0.121	0.001
20	0.168	0.138	0.189	0.165	0.025632
40	0.212	0.213	0.2215	0.2155	0.00522015
60	0.268	0.254	0.265	0.262333	0.00737111
80	0.317	0.306	0.297	0.306667	0.0100167
100	0.343	0.373	0.39	0.368667	0.0237978
Sample	rep1	rep2	rep3	Average	S.D
LS0h	0.161	0.171	0.162	0.164667	0.00550757												23.44
LP0h	0.191	0.169	0.18	0.18	0.011												76.56
LS_SSF	0.241	0.194	0.19	0.208333	0.0283608												100
LP_SSF	0.261	0.146	0.198	0.201667	0.0575876
LS_SGF	0.187	0.195	0.191	0.191	0.004
LP_SGF	0.189	0.154	0.172	0.171667	0.0175024
LS_SIF	0.178	0.158	0.142	0.159333	0.018037
LP_SIF	0.171	0.169	0.174	0.171333	0.00251661
Sample	rep1	rep2	rep3	rep1	rep2	rep3	rep1	rep2	rep3
LS0h	0.161	0.171	0.162	21.6538	25.5	22.0385	216.538	255	220.385
LP0h	0.191	0.169	0.18	33.1923	24.7308	28.9615	331.923	247.308	289.615
LS_SSF	0.241	0.194	0.19	52.4231	34.3462	32.8077	524.231	343.462	328.077
LP_SSF	0.261	0.146	0.198	60.1154	15.8846	35.8846	601.154	158.846	358.846
LS_SGF	0.187	0.195	0.191	31.6538	34.7308	33.1923	316.538	347.308	331.923
LP_SGF	0.189	0.154	0.172	32.4231	18.9615	25.8846	324.231	189.615	258.846
LS_SIF	0.178	0.158	0.162	28.1923	20.5	22.0385	281.923	205	220.385
LP_SIF	0.171	0.169	0.174	25.5	24.7308	26.6538	255	247.308	266.538

## Sheet: Reducing DNS
STD	rep1	rep2	rep3	Average	S.D.
62.5	0.032	0.035	0.035	0.0335	0.00173205
125	0.129	0.127	0.122	0.128	0.00360555
250	0.313	0.311	0.317	0.312	0.00305505
500	0.751	0.761	0.756	0.756	0.005
750	1.156	1.176	1	1.166	0.0963604
1000	1.599	1.584	1.592	1.5915	0.00750555
																									Hydrolysis		Resistant
																									Average	SD	Average	SD
STD	Average																							LS_SSF	0	0	100	0
62.5	0.034																							LP_SSF	2.92054	2.84631	97.0795	2.84631
125	0.128																							LS_SGF	7.02357	1.09704	92.9764	1.09704
250	0.312																							LP_SGF	12.8798	6.85248	87.1202	6.85248
500	0.756																							LS_SIF	30.2267	6.12166	69.7733	6.12166
750	1.166																							LP_SIF	18.9298	1.20693	81.0702	1.20693
1000	1.5915
0.1 mg/ml
Sample	rep1	rep2	rep3	Average	S.D	Reducing sugar										Polysaccharide	Mouth (2 min)		Stomach (2h)		Intestine (2h)		SD.
									Percentage hydrolysis				percentage hydrolysis				Hydrolysis	Resistant	Hydrolysis	Resistant	Hydrolysis	Resistant
LS0h	0.077	0.077	0.076	0.0766667	0.00057735	94.3922			LS_SIF	reducing sugar released (final-initial sugar)		41.08	27.5505			LS	0	100	7.02357	92.9764	30.2267	69.7733	0	0	1.09704	1.09704	6.12166	6.12166
LP0h	0.069	0.071	0.071	0.0703333	0.0011547	90.6667				Total sugar content - initial reducing sugar		149.108				LP	2.92054	97.0795	12.8798	87.1202	18.9298	81.0702	2.84631	2.84631	6.85248	6.85248	1.20693	1.20693
LS_SSF	0.077	0.077	0.076	0.0766667	0.00057735	94.3922							percentage hydrolysis
LP_SSF	0.095	0.071	0.09	0.0853333	0.0126623	99.4902			LP_SIF	reducing sugar released (final-initial sugar)		44.8039	27.9094
LS_SGF	0.109	0.113	0.101	0.107667	0.0061101	112.627				Total sugar content - initial reducing sugar		160.533
LP_SGF	0.096	0.105	0.104	0.101667	0.00493288	109.098
LS_SIF	0.151	0.142	0.1465	0.1465	0.0045	135.471			LS_SGF	reducing sugar released (final-initial sugar)		18.24	7.67975
LP_SIF	0.123	0.124	0.1235	0.1235	0.0005	121.941				Total sugar content - initial reducing sugar		237.508
													percentage hydrolysis
									LP_SGF	reducing sugar released (final-initial sugar)		18.4314	11.0877
										Total sugar content - initial reducing sugar		166.233
LS_SGF1	0.032								LS_SSF	reducing sugar released (final-initial sugar)		0	0
LS_SGF2	0.036									Total sugar content - initial reducing sugar		349.41
LS_SIF1	0.074
LS_SIF2	0.065								LP_SSF	reducing sugar released (final-initial sugar)		8.82353	3.04961
LP_SSF1	0.026									Total sugar content - initial reducing sugar		289.333
LP_SSF2	0.022
LP_SGF1	0.027
LP_SGF2	0.034
LP_SIF1	0.054
LP_SIF2	0.053
	Sample	rep1	rep2	rep3	rep1	rep2	rep3			Sample
											rep1	rep2	rep3
	LS0h	0.077	0.077	0.076	94.5882	94.5882	94			LS0h	216.538	255	220.385
	LP0h	0.069	0.071	0.071	89.8824	91.0588	91.0588			LP0h	331.923	247.308	289.615
	LS_SSF	0.077	0.077	0.076	94.5882	94.5882	94			LS_SSF	524.231	343.462	328.077
	LP_SSF	0.095	0.071	0.09	105.176	91.0588	102.235			LP_SSF	601.154	158.846	358.846
	LS_SGF	0.109	0.113	0.101	113.412	115.765	108.706			LS_SGF	316.538	347.308	331.923
	LP_SGF	0.096	0.105	0.104	105.765	111.059	110.471			LP_SGF	324.231	189.615	258.846
	LS_SIF	0.151	0.142	0.1465	138.118	132.824	135.471			LS_SIF	281.923	205	220.38
	LP_SIF	0.123	0.124	0.1235	121.647	122.235	121.941			LP_SIF	255	247.308	266.538
													Rep 1			Rep 2			Rep 3
													Hydrolysis	Resistant		Hydrolysis	Resistant		Hydrolysis	Resistant
						LS_SIF	reducing sugar released (final-initial sugar)					43.5294	23.2362	76.7638	38.2353	34.6297	65.3703	41.4706	32.8142	67.1858
							Total sugar content - initial reducing sugar					187.335		100	110.412			126.38
														100
						LP_SIF	reducing sugar released (final-initial sugar)					31.7647	19.2376	80.7624	31.1765	19.9531	80.0469	30.8824	17.5988	82.4012
							Total sugar content - initial reducing sugar					165.118		100	156.249			175.48
														100
						LS_SGF	reducing sugar released (final-initial sugar)					14.7059	6.62576	93.3742	21.1765	8.26403	91.736	14.7059	6.18094	93.8191
							Total sugar content - initial reducing sugar					221.95		100	256.249			237.923
														100
						LP_SGF	reducing sugar released (final-initial sugar)					15.8824	6.77724	93.2228	20	20.2929	79.7071	19.4118	11.5693	88.4307
							Total sugar content - initial reducing sugar					234.348		100	98.5566			167.787
														100
						LS_SSF	reducing sugar released (final-initial sugar)					0	0	100	0	0	100	0	0	100
							Total sugar content - initial reducing sugar					121.95		100	248.873			94
														100
						LP_SSF	reducing sugar released (final-initial sugar)					15.2941	5.68631	94.3137	0	0	100	8.23529	3.07531	96.9247
							Total sugar content - initial reducing sugar					268.964		100	67.7873			267.787
							hydrolysis					Resistant
							1	2	3	Average	SD	1	2	3	Average	SD
						LS_SSF	0	0	0	0	0	100	100	100	100	0
						LP_SSF	5.68631	0	3.07531	2.92054	2.84631	94.3137	100	96.9247	97.0795	2.84631
						LS_SGF	6.62576	8.26403	6.18094	7.02357	1.09704	93.3742	91.736	93.8191	92.9764	1.09704
						LP_SGF	6.77724	20.2929	11.5693	12.8798	6.85248	93.2228	79.7071	88.4307	87.1202	6.85248
						LS_SIF	23.2362	34.6297	32.8142	30.2267	6.12166	76.7638	65.3703	67.1858	69.7733	6.12166
						LP_SIF	19.2376	19.9531	17.5988	18.9298	1.20693	80.7624	80.0469	82.4012	81.0702	1.20693
