# Supplementary material for: In vitro modulation of the human gut bacterial community by crude polysaccharides from cultivated mushrooms Lentinus polychrous and Lentinus squarrosulus
Source: PeerJ. 2026 Jun 10;14:e21348. doi: 10.7717/peerj.21348 (PMC13264279; doi:10.7717/peerj.21348)
Supplement: Supplemental Information 3 [file peerj-14-21348-s003.xlsx]

## Sheet: Table S2
0 h of fermentation					24 h of fermentation
Sample	ng/µL	A260	A260/A280	A260/A230	Sample	ng/µL	A260	A260/A280	A260/A230
BL1	15.5	0.31	1.54	0.62	-
BL2	18.9	0.379	1.73	0.71	-
BL3	22.8	0.455	1.79	0.7	-
LP2_1_0h	26.9	0.538	1.74	0.96	LP2_1_0h	84.7	1.694	1.83	1.66
LP2_2_0h	31.8	0.635	1.81	1.15	LP2_2_0h	51.6	1.033	1.79	1.35
LP2_3_0h	36.6	0.731	1.8	1.37	LP2_3_0h	51.6	1.032	1.85	1.43
LP2_4_0h	35.3	0.706	1.78	1.26	LP2_4_0h	80	1.6	1.81	1.7
LS1_1_0h	29.2	0.583	1.78	1.09	LS1_1_0h	51.9	1.037	1.79	1.54
LS1_2_0h	21.2	0.424	1.8	1	LS1_2_0h	63.6	1.271	1.8	1.47
LS1_3_0h	37.6	0.753	1.78	1.21	LS1_3_0h	38.5	0.769	1.76	1.34
LS1_4_0h	45.5	0.909	1.79	1.42	LS1_4_0h	36.7	0.735	1.74	1.05
GOS1_0h	17.8	0.356	1.76	1.1	GOS1_0h	35.1	0.703	1.83	1.14
GOS2_0h	40.7	0.813	1.8	1.25	GOS2_0h	28.1	0.563	1.79	1.24
Con_B1_0h	15.5	0.309	1.67	1.24	Con_B1_0h	20.2	0.404	1.81	0.89
Con_B2_0h	28.3	0.566	1.8	1.23	Con_B2_0h	18.6	0.372	1.84	0.69
Con_B3_0h	67.2	1.343	1.8	1.48	Con_B3_0h	24.1	0.482	1.74	1.09
Con_B4_0h	29.7	0.595	1.86	0.38	Con_B4_0h	25.4	0.507	1.8	1.03
Con_A1_0h	32.4	0.649	1.76	0.8	Con_A1_0h	10.8	0.216	1.68	0.91
Con_A2_0h	45.5	0.91	1.8	1.35	Con_A2_0h	18.1	0.362	1.73	0.96
Con_A3_0h	38.4	0.768	1.76	1.17	Con_A3_0h	32.6	0.653	1.8	1.27
Con_A4_0h	28.4	0.568	1.81	0.76	Con_A4_0h	22.4	0.448	1.77	0.99
