# Supplementary material for: In vitro modulation of the human gut bacterial community by crude polysaccharides from cultivated mushrooms Lentinus polychrous and Lentinus squarrosulus
Source: PeerJ. 2026 Jun 10;14:e21348. doi: 10.7717/peerj.21348 (PMC13264279; doi:10.7717/peerj.21348)
Supplement: Supplemental Information 4 [file peerj-14-21348-s004.xlsx]

## Sheet: Table S3
Sample	RawPE	Combined	Qualified	Nochime	Base(nt)	Avglen(nt)	GC	Q20	Q30
BL1	203017	198018	192572	174429	73009770	418.56	0.5197	0.981	0.941
BL2	206237	200535	194530	185343	77612910	418.75	0.5189	0.9797	0.938
BL3	204098	198626	192810	173073	72547393	419.17	0.5187	0.9788	0.9354
LP1.0h	207983	200259	194276	182451	76452467	419.03	0.5217	0.9786	0.9357
LP2.0h	205267	199665	193940	175910	73686893	418.89	0.5239	0.9797	0.9372
LP3.0h	206801	200466	194374	167497	69933539	417.52	0.5199	0.9794	0.9371
LP4.0h	204543	199582	193933	169008	70540987	417.38	0.5211	0.9803	0.9393
LS1.0h	206993	201768	195799	157604	65855832	417.86	0.5229	0.9796	0.937
LS2.0h	203756	196911	190642	146642	60685862	413.84	0.5338	0.9782	0.9337
LS3.0h	202275	196891	190719	169958	70924015	417.3	0.5225	0.9795	0.9365
LS4.0h	202135	195514	189328	165683	69243458	417.93	0.5202	0.9782	0.9341
GOS1.0h	205165	200516	194841	175799	73420507	417.64	0.5231	0.9802	0.9384
GOS2.0h	142245	139159	134694	107926	45158259	418.42	0.5232	0.9788	0.9347
mConB1.0h	202927	197279	191264	175593	73213629	416.95	0.5251	0.9798	0.9377
mConB2.0h	206388	199964	193774	167036	69922555	418.61	0.5205	0.9788	0.9356
mConB3.0h	205588	199331	192973	167961	70302368	418.56	0.5212	0.9788	0.9356
mConB4.0h	204961	200193	194574	169636	71046931	418.82	0.5212	0.9805	0.9392
mConA1.0h	202012	195895	189628	158123	65856020	416.49	0.5207	0.9768	0.9311
mConA2.0h	203697	198956	193307	168990	70588580	417.71	0.5239	0.9805	0.9394
mConA3.0h	205956	201532	195748	169467	70560092	416.36	0.5268	0.9802	0.9387
mConA4.0h	204301	199199	193504	154550	64405810	416.73	0.5294	0.9802	0.9385
LP1.24h	215812	209656	202679	157918	65949166	417.62	0.5104	0.978	0.9329
LP2.24h	203179	198116	192715	147943	61732436	417.27	0.5071	0.9798	0.9373
LP3.24h	204553	199034	193079	145544	60837838	418	0.5114	0.9786	0.9346
LP4.24h	205545	199337	192947	145515	60796252	417.8	0.5105	0.9778	0.9323
LS1.24h	204523	197625	191910	155303	64703321	416.63	0.5133	0.9786	0.9352
LS2.24h	206269	200581	193951	185907	77583646	417.33	0.5137	0.9776	0.9321
LS3.24h	210298	204472	198007	155851	64985173	416.97	0.5084	0.9785	0.9344
LS4.24h	204034	198304	191747	161402	67252106	416.67	0.5122	0.977	0.9312
GOS1.24h	203713	198677	192623	172132	72526500	421.34	0.5496	0.9787	0.9355
GOS2.24h	203149	196169	189874	162405	68661395	422.78	0.5513	0.9779	0.934
mConB1.24h	204646	199511	193187	154149	64082111	415.72	0.5288	0.9793	0.9356
mConB2.24h	203126	195395	188707	150720	62463936	414.44	0.5452	0.9753	0.9269
mConB3.24h	205138	198085	191588	136290	56474414	414.37	0.5451	0.9782	0.9344
mConB4.24h	205021	201010	195388	151631	62920067	414.96	0.5364	0.981	0.9407
mConA1.24h	204690	199320	193711	139678	57927200	414.72	0.5399	0.9802	0.9388
mConA2.24h	202516	197394	191157	145808	60363393	413.99	0.5448	0.9797	0.9378
mConA3.24h	204105	198671	192578	155338	64507023	415.27	0.5273	0.9793	0.9369
mConA4.24h	203652	198410	192915	174595	72544539	415.5	0.5289	0.9806	0.94
Mean	203341	197693	191692	161046	6.72123e+07	417.279	52.4685	97.9069	93.6013
