# Supplementary material for: In vitro modulation of the human gut bacterial community by crude polysaccharides from cultivated mushrooms Lentinus polychrous and Lentinus squarrosulus
Source: PeerJ. 2026 Jun 10;14:e21348. doi: 10.7717/peerj.21348 (PMC13264279; doi:10.7717/peerj.21348)
Supplement: Supplemental Information 5 [file peerj-14-21348-s005.xlsx]

## Sheet: Sheet1
Sample_Name	chao1	dominance	goods_coverage	observed_features	pielou_e	shannon	simpson
BL1	470.25	0.038	1	451	0.699	6.165	0.962
BL2	446	0.042	1	442	0.686	6.033	0.958
BL3	415.455	0.053	1	410	0.664	5.763	0.947
LP1.0h	477.731	0.034	1	468	0.704	6.243	0.966
LP2.0h	480.048	0.032	1	468	0.7	6.211	0.968
LP3.0h	485.6	0.027	1	467	0.736	6.524	0.973
LP4.0h	485.833	0.031	1	480	0.718	6.391	0.969
LS1.0h	454.812	0.046	1	443	0.681	5.985	0.954
LS2.0h	498.143	0.026	1	491	0.725	6.48	0.974
LS3.0h	506	0.03	1	485	0.719	6.417	0.97
LS4.0h	437.556	0.033	1	427	0.719	6.282	0.967
GOS1.0h	481.758	0.027	1	476	0.731	6.503	0.973
GOS2.0h	364	0.038	1	364	0.714	6.073	0.962
mConB1.0h	490.6	0.021	1	488	0.748	6.683	0.979
mConB2.0h	431.619	0.033	1	429	0.719	6.287	0.967
mConB3.0h	452.615	0.031	1	448	0.719	6.337	0.969
mConB4.0h	444.636	0.037	1	436	0.712	6.244	0.963
mConA1.0h	487.6	0.023	1	460	0.752	6.654	0.977
mConA2.0h	477.895	0.026	1	455	0.734	6.479	0.974
mConA3.0h	457.857	0.03	1	453	0.72	6.356	0.97
mConA4.0h	459.833	0.03	1	454	0.723	6.379	0.97
LP1.24h	470.231	0.037	1	449	0.689	6.071	0.963
LP2.24h	453.308	0.044	1	446	0.667	5.873	0.956
LP3.24h	461.062	0.039	1	432	0.68	5.954	0.961
LP4.24h	463	0.036	1	432	0.692	6.055	0.964
LS1.24h	471.182	0.047	1	454	0.662	5.848	0.953
LS2.24h	474.8	0.035	1	470	0.697	6.186	0.965
LS3.24h	457.895	0.052	1	438	0.653	5.731	0.948
LS4.24h	395.5	0.05	1	387	0.653	5.613	0.95
GOS1.24h	320.55	0.061	1	303	0.633	5.22	0.939
GOS2.24h	290.75	0.059	1	278	0.652	5.296	0.941
mConB1.24h	521.55	0.029	1	510	0.718	6.456	0.971
mConB2.24h	483	0.048	1	473	0.68	6.04	0.952
mConB3.24h	514.358	0.052	1	505	0.665	5.97	0.948
mConB4.24h	557.03	0.036	1	539	0.691	6.274	0.964
mConA1.24h	600.696	0.035	1	587	0.696	6.405	0.965
mConA2.24h	568.774	0.041	1	562	0.69	6.305	0.959
mConA3.24h	599.789	0.021	1	572	0.747	6.846	0.979
mConA4.24h	553.652	0.034	1	547	0.715	6.504	0.966
