# Supplementary material for: In vitro modulation of the human gut bacterial community by crude polysaccharides from cultivated mushrooms Lentinus polychrous and Lentinus squarrosulus
Source: PeerJ. 2026 Jun 10;14:e21348. doi: 10.7717/peerj.21348 (PMC13264279; doi:10.7717/peerj.21348)
Supplement: Supplemental Information 6 [file peerj-14-21348-s006.xlsx]

## Sheet: Shannon
Comparision	Difference	p-value	Signif.
BL - LP.0h	-13.6667	0.0172	*
BL - LP.24h	-0.166667	0.9755
BL - LS.0h	-12.6667	0.0261	*
BL - LS.24h	3.08333	0.5708
BL - mConA.0h	-18.9167	0.0016	**
BL - mConA.24h	-19.9167	0.001	***
BL - mConB.0h	-14.9167	0.01	**
BL - mConB.24h	-7.41667	0.179
LP.0h - LP.24h	13.5	0.0116	*
LP.0h - LS.0h	1	0.8422
LP.0h - LS.24h	16.75	0.0024	**
LP.0h - mConA.0h	-5.25	0.3007
LP.0h - mConA.24h	-6.25	0.2199
LP.0h - mConB.0h	-1.25	0.8035
LP.0h - mConB.24h	6.25	0.2199
LP.24h - LS.0h	-12.5	0.0185	*
LP.24h - LS.24h	3.25	0.5191
LP.24h - mConA.0h	-18.75	0.0008	***
LP.24h - mConA.24h	-19.75	0.0005	***
LP.24h - mConB.0h	-14.75	0.0064	**
LP.24h - mConB.24h	-7.25	0.1568
LS.0h - LS.24h	15.75	0.0039	**
LS.0h - mConA.0h	-6.25	0.2199
LS.0h - mConA.24h	-7.25	0.1568
LS.0h - mConB.0h	-2.25	0.6546
LS.0h - mConB.24h	5.25	0.3007
LS.24h - mConA.0h	-22	0.0002	***
LS.24h - mConA.24h	-23	0.0001	***
LS.24h - mConB.0h	-18	0.0012	**
LS.24h - mConB.24h	-10.5	0.0445	*
mConA.0h - mConA.24h	-1	0.8422
mConA.0h - mConB.0h	4	0.4284
mConA.0h - mConB.24h	11.5	0.0289	*
mConA.24h - mConB.0h	5	0.3238
mConA.24h - mConB.24h	12.5	0.0185	*
mConB.0h - mConB.24h	7.5	0.1435

## Sheet: Simpson
Comparision	Difference	p-value	Signif.
BL - LP.0h	-16.9167	0.0098	**
BL - LP.24h	-4.66667	0.4487
BL - LS.0h	-14.4167	0.0251	*
BL - LS.24h	-0.166667	0.9783
BL - mConA.0h	-22.2917	0.0011	**
BL - mConA.24h	-13.0417	0.0411	*
BL - mConB.0h	-16.1667	0.0131	*
BL - mConB.24h	-5.66667	0.3589
LP.0h - LP.24h	12.25	0.0384	*
LP.0h - LS.0h	2.5	0.6599
LP.0h - LS.24h	16.75	0.0061	**
LP.0h - mConA.0h	-5.375	0.3474
LP.0h - mConA.24h	3.875	0.4964
LP.0h - mConB.0h	0.75	0.8948
LP.0h - mConB.24h	11.25	0.0557	.
LP.24h - LS.0h	-9.75	0.0944	.
LP.24h - LS.24h	4.5	0.4303
LP.24h - mConA.0h	-17.625	0.0042	**
LP.24h - mConA.24h	-8.375	0.148
LP.24h - mConB.0h	-11.5	0.0508	.
LP.24h - mConB.24h	-1	0.8601
LS.0h - LS.24h	14.25	0.0175	*
LS.0h - mConA.0h	-7.875	0.1727
LS.0h - mConA.24h	1.375	0.8085
LS.0h - mConB.0h	-1.75	0.7579
LS.0h - mConB.24h	8.75	0.1314
LS.24h - mConA.0h	-22.125	0.0005	***
LS.24h - mConA.24h	-12.875	0.0302	*
LS.24h - mConB.0h	-16	0.0085	**
LS.24h - mConB.24h	-5.5	0.3365
mConA.0h - mConA.24h	9.25	0.1116
mConA.0h - mConB.0h	6.125	0.2855
mConA.0h - mConB.24h	16.625	0.0065	**
mConA.24h - mConB.0h	-3.125	0.5827
mConA.24h - mConB.24h	7.375	0.2006
mConB.0h - mConB.24h	10.5	0.0729	.

## Sheet: Chao1
Comparision	Difference	p-value	Signif.
BL - LP.0h	-13.75	0.0185	*
BL - LP.24h	-4.5	0.4185
BL - LS.0h	-9	0.1122
BL - LS.24h	-3.75	0.4994
BL - mConA.0h	-8.75	0.122
BL - mConA.24h	-25.25	0.0001	***
BL - mConB.0h	-2.25	0.6844
BL - mConB.24h	-20.25	0.001	***
LP.0h - LP.24h	9.25	0.0795	.
LP.0h - LS.0h	4.75	0.3572
LP.0h - LS.24h	10	0.0592	.
LP.0h - mConA.0h	5	0.3329
LP.0h - mConA.24h	-11.5	0.0318	*
LP.0h - mConB.0h	11.5	0.0318	*
LP.0h - mConB.24h	-6.5	0.2109
LP.24h - LS.0h	-4.5	0.3827
LP.24h - LS.24h	0.75	0.8835
LP.24h - mConA.0h	-4.25	0.4093
LP.24h - mConA.24h	-20.75	0.0004	***
LP.24h - mConB.0h	2.25	0.6607
LP.24h - mConB.24h	-15.75	0.0045	**
LS.0h - LS.24h	5.25	0.3098
LS.0h - mConA.0h	0.25	0.961
LS.0h - mConA.24h	-16.25	0.0035	**
LS.0h - mConB.0h	6.75	0.1944
LS.0h - mConB.24h	-11.25	0.0354	*
LS.24h - mConA.0h	-5	0.3329
LS.24h - mConA.24h	-21.5	0.0002	***
LS.24h - mConB.0h	1.5	0.7696
LS.24h - mConB.24h	-16.5	0.0031	**
mConA.0h - mConA.24h	-16.5	0.0031	**
mConA.0h - mConB.0h	6.5	0.2109
mConA.0h - mConB.24h	-11.5	0.0318	*
mConA.24h - mConB.0h	23	0.0001	***
mConA.24h - mConB.24h	5	0.3329
mConB.0h - mConB.24h	-18	0.0015	**

## Sheet: Observed feature
Comparision	Difference	p-value	Signif.
BL - LP.0h	-13.6667	0.0144	*
BL - LP.24h	-0.416667	0.9369
BL - LS.0h	-8.41667	0.1185
BL - LS.24h	-3.79167	0.4736
BL - mConA.0h	-8.79167	0.1037
BL - mConA.24h	-25.1667	0.0001	***
BL - mConB.0h	-4.16667	0.4314
BL - mConB.24h	-20.1667	0.0007	***
LP.0h - LP.24h	13.25	0.0108	*
LP.0h - LS.0h	5.25	0.2867
LP.0h - LS.24h	9.875	0.051	.
LP.0h - mConA.0h	4.875	0.3218
LP.0h - mConA.24h	-11.5	0.0248	*
LP.0h - mConB.0h	9.5	0.0598	.
LP.0h - mConB.24h	-6.5	0.1897
LP.24h - LS.0h	-8	0.1095
LP.24h - LS.24h	-3.375	0.4906
LP.24h - mConA.0h	-8.375	0.0946	.
LP.24h - mConA.24h	-24.75	0	***
LP.24h - mConB.0h	-3.75	0.4442
LP.24h - mConB.24h	-19.75	0.0004	***
LS.0h - LS.24h	4.625	0.3468
LS.0h - mConA.0h	-0.375	0.9387
LS.0h - mConA.24h	-16.75	0.0018	**
LS.0h - mConB.0h	4.25	0.3867
LS.0h - mConB.24h	-11.75	0.0221	*
LS.24h - mConA.0h	-5	0.3098
LS.24h - mConA.24h	-21.375	0.0002	***
LS.24h - mConB.0h	-0.375	0.9387
LS.24h - mConB.24h	-16.375	0.0022	**
mConA.0h - mConA.24h	-16.375	0.0022	**
mConA.0h - mConB.0h	4.625	0.3468
mConA.0h - mConB.24h	-11.375	0.0263	*
mConA.24h - mConB.0h	21	0.0002	***
mConA.24h - mConB.24h	5	0.3098
mConB.0h - mConB.24h	-16	0.0027	**
