# Supplementary material for: In vitro modulation of the human gut bacterial community by crude polysaccharides from cultivated mushrooms Lentinus polychrous and Lentinus squarrosulus
Source: PeerJ. 2026 Jun 10;14:e21348. doi: 10.7717/peerj.21348 (PMC13264279; doi:10.7717/peerj.21348)
Supplement: Supplemental Information 7 [file peerj-14-21348-s007.xlsx]

## Sheet: top10.group.phylum
	Group name	Relative abundace
		Firmicutes	Bacteroidota	Actinobacteriota	Fusobacteriota	Proteobacteria	Desulfobacterota	Euryarchaeota	Verrucomicrobiota	Synergistota	Methylomirabilota	Others
	BL	0.401508	0.521968	0.025578	0.011649	0.038347	0.000873	0	0	4.5e-05	0	3.2e-05
	LP.0h	0.476241	0.4235	0.027637	0.00919	0.062315	0.001038	9e-06	0	3.7e-05	0	3.3e-05
	LS.0h	0.482959	0.407323	0.046812	0.00708	0.05451	0.001205	0	0	7.9e-05	0	3.2e-05
	GOS.0h	0.414054	0.46226	0.046568	0.007677	0.068102	0.001272	0	0	3e-05	0	3.7e-05
	mConB.0h	0.420766	0.466238	0.036967	0.008654	0.066084	0.001157	9e-06	0	4.3e-05	0	8.2e-05
	mConA.0h	0.464518	0.406675	0.054474	0.00726	0.065572	0.001458	0	3e-06	1.5e-05	0	2.5e-05
	LP.24h	0.238752	0.452729	0.041113	0.179347	0.08366	0.00425	0	9.4e-05	2.7e-05	0	2.8e-05
	LS.24h	0.221788	0.374804	0.058263	0.242737	0.091209	0.009908	0.000664	0.000298	0.000103	3.3e-05	0.000193
	GOS.24h	0.571414	0.151588	0.259348	0.00017	0.016681	0.000651	0	0	1.2e-05	0	0.000136
	mConB.24h	0.356588	0.208019	0.174011	0.12053	0.118439	0.021689	0.00025	6.4e-05	0.000152	0	0.000258
	mConA.24h	0.403132	0.217827	0.116728	0.100844	0.130036	0.030873	0.000304	7.6e-05	7e-05	0	0.00011
	Comparisons of relative taxonomic abundances at the phylum of LP using independent t-tests
	Taxa	avg(LP.0h)	sd(LP.0h)	avg(LP.24h)	sd(LP.24h)	p.value	q.values	interval lower	interval upper
	Firmicutes	0.476241	0.033487	0.238752	0.0097524	0.000368672	0.000333503	0.186252	0.288726
	Actinobacteriota	0.0276371	0.00591639	0.0411132	0.00352148	0.0117503	0.00616277	-0.0223864	-0.00456573
	Fusobacteriota	0.00919003	0.00105989	0.179347	0.0223335	0.000600839	0.000393907	-0.205645	-0.13467
	Proteobacteria	0.0623151	0.00378756	0.0836601	0.00419643	0.000293903	0.000333503	-0.0282786	-0.0144113
	Desulfobacterota	0.00103803	0.000134629	0.00424952	0.000458729	0.000381528	0.000333503	-0.00391308	-0.0025099
	Verrucomicrobiota	0	0	9.4366e-05	4.59644e-05	0.0261487	0.0114286	-0.000167506	-2.12264e-05
	Comparisons of relative taxonomic abundances at the phylum of LS using independent t-tests
	Taxa	avg(LS.0h)	sd(LS.0h)	avg(LS.24h)	sd(LS.24h)	p.value	q.values	interval lower	interval upper
	Firmicutes	0.482959	0.105134	0.221788	0.0369423	0.0111132	-0.0867276	0.10195	0.420393
	Fusobacteriota	0.0070805	0.000983317	0.242737	0.0245286	0.000302545	-0.0867276	-0.274647	-0.196665
	Proteobacteria	0.0545101	0.0168637	0.0912093	0.0146326	0.0171515	-0.0867276	-0.0641475	-0.00925102
	Desulfobacterota	0.00120545	0.000394305	0.00990843	0.00188692	0.00204293	-0.0867276	-0.0116358	-0.00577016
	Comparisons of relative taxonomic abundances at the phylum of mConA using independent t-tests
	Taxa	avg(mConA.0h)	sd(mConA.0h)	avg(mConA.24h)	sd(mConA.24h)	p.value	q.values	interval lower	interval upper
	Firmicutes	0.464518	0.0174556	0.403132	0.0175198	0.00254146	-0.0152063	0.0311288	0.0916445
	Bacteroidota	0.406675	0.0145689	0.217827	0.0701945	0.0107947	-0.0152063	0.0797161	0.297979
	Fusobacteriota	0.0072601	0.0017008	0.100844	0.0138833	0.000774862	-0.0152063	-0.115478	-0.0716894
	Proteobacteria	0.0655722	0.00921697	0.130036	0.0313288	0.0215701	-0.0152063	-0.112372	-0.0165559
	Desulfobacterota	0.00145811	0.00012472	0.0308729	0.008144	0.00546363	-0.0152063	-0.0423718	-0.0164578
	Synergistota	1.52203e-05	1.82644e-05	7.00135e-05	1.16579e-05	0.00370316	-0.0152063	-8.24848e-05	-2.71015e-05
	Comparisons of relative taxonomic abundances at the phylum of mConB using independent t-tests
	Taxa	avg(mConB.0h)	sd(mConB.0h)	avg(mConB.24h)	sd(mConB.24h)	p.value	q.values	interval lower	interval upper
	Bacteroidota	0.466238	0.0609206	0.208019	0.0296817	0.00113004	0.00236256	0.167042	0.349395
	Actinobacteriota	0.0369671	0.00781857	0.174011	0.0565007	0.0157345	0.0114508	-0.225942	-0.048146
	Fusobacteriota	0.00865428	0.0018717	0.12053	0.0207611	0.0016085	0.00236256	-0.144747	-0.0790041
	Proteobacteria	0.0660836	0.0200525	0.118439	0.0134909	0.0066802	0.00729226	-0.0829718	-0.0217379
	Desulfobacterota	0.00115675	0.000310116	0.021689	0.00665301	0.00847933	0.00740498	-0.0311043	-0.00996019
	Verrucomicrobiota	0	0	6.39254e-05	1.16579e-05	0.0016232	0.00236256	-8.24757e-05	-4.53751e-05
