# Supplementary material for: In vitro modulation of the human gut bacterial community by crude polysaccharides from cultivated mushrooms Lentinus polychrous and Lentinus squarrosulus
Source: PeerJ. 2026 Jun 10;14:e21348. doi: 10.7717/peerj.21348 (PMC13264279; doi:10.7717/peerj.21348)
Supplement: Supplemental Information 8 [file peerj-14-21348-s008.xlsx]

## Sheet: top10.group.family
	Group name	Relative abundace at the family level
		Prevotellaceae	Selenomonadaceae	Fusobacteriaceae	Lachnospiraceae	Bifidobacteriaceae	Veillonellaceae	Bacteroidaceae	Ruminococcaceae	Coriobacteriaceae	Peptostreptococcaceae	Others
	BL	0.464731	0.057687	0.011649	0.182417	0.004095	0.012493	0.049557	0.089646	0.019786	0.011852	0.096087
	LP.0h	0.326613	0.112219	0.00919	0.16687	0.004937	0.015771	0.086698	0.12614	0.021123	0.009534	0.120905
	LS.0h	0.328111	0.068458	0.00708	0.199535	0.007397	0.016557	0.068504	0.142837	0.036976	0.012061	0.112484
	GOS.0h	0.370597	0.07657	0.007677	0.156532	0.00702	0.011726	0.079487	0.120801	0.037515	0.008773	0.123302
	mConB.0h	0.367839	0.082485	0.008651	0.169813	0.007035	0.011281	0.081803	0.099821	0.028343	0.009799	0.13313
	mConA.0h	0.30784	0.069042	0.00726	0.200808	0.008615	0.013303	0.083757	0.12368	0.043466	0.012749	0.12948
	LP.24h	0.078747	0.015266	0.179347	0.128158	0.007275	0.032742	0.233154	0.013437	0.031664	0.015278	0.264932
	LS.24h	0.039981	0.019272	0.242737	0.11137	0.013138	0.030803	0.200525	0.006186	0.042523	0.015494	0.277971
	GOS.24h	0.042106	0.266301	0.00017	0.020773	0.212628	0.214028	0.09741	0.025491	0.04479	0.00126	0.075043
	mConB.24h	0.015783	0.04869	0.12053	0.131607	0.027567	0.018529	0.14343	0.013975	0.13828	0.077012	0.264597
	mConA.24h	0.036237	0.017628	0.100844	0.124913	0.020566	0.02715	0.137924	0.039043	0.088695	0.104743	0.302257
	Comparisons of relative taxonomic abundances at the family of LP using independent t-tests
	Taxa	avg(LP.0h)	sd(LP.0h)	avg(LP.24h)	sd(LP.24h)	p.value	q.values	interval lower	interval upper
	Prevotellaceae	0.326613	0.0165904	0.0787469	0.0360173	0.000171661	-0.011564	0.193922	0.30181
	Selenomonadaceae	0.112219	0.0591844	0.015266	0.00236812	0.0464329	-0.011564	0.00287245	0.191035
	Fusobacteriaceae	0.00919003	0.00105989	0.179347	0.0223335	0.000600839	-0.011564	-0.205645	-0.13467
	Lachnospiraceae	0.16687	0.0202381	0.128158	0.00565846	0.0271002	-0.011564	0.00767866	0.0697441
	Bifidobacteriaceae	0.00493747	0.000981254	0.00727532	0.000905994	0.0129442	-0.011564	-0.00397434	-0.000701346
	Veillonellaceae	0.0157713	0.00314951	0.032742	0.00106271	0.000790667	-0.011564	-0.0217509	-0.0121904
	Bacteroidaceae	0.086698	0.0296437	0.233154	0.00274706	0.00207692	-0.011564	-0.193379	-0.0995335
	Ruminococcaceae	0.12614	0.0111691	0.0134365	0.00243794	0.000158809	-0.011564	0.0953742	0.130033
	Coriobacteriaceae	0.0211228	0.00474965	0.0316644	0.00297328	0.0129409	-0.011564	-0.0177274	-0.00335584
	Peptostreptococcaceae	0.00953401	0.00118834	0.0152782	0.00183807	0.00307746	-0.011564	-0.00853526	-0.00295304
	Tannerellaceae	0.00526928	0.000537356	0.113647	0.0139229	0.000567724	-0.011564	-0.130512	-0.0862441
	Sutterellaceae	0.0211623	0.00230799	0.0631431	0.00495442	7.01665e-05	-0.011564	-0.0493996	-0.0345619
	Succinivibrionaceae	0.0279963	0.00227485	0.00372594	0.000307556	0.000183052	-0.011564	0.0206894	0.0278513
	Oscillospiraceae	0.00571676	0.000617718	0.0030532	0.000350988	0.00082988	-0.011564	0.00173602	0.0035911
	Desulfovibrionaceae	0.00103803	0.000134629	0.00424952	0.000458729	0.000381528	-0.011564	-0.00391308	-0.0025099
	Enterobacteriaceae	0.00962229	0.00104967	0.0142219	0.00203299	0.0125634	-0.011564	-0.00764288	-0.00155629
	Muribaculaceae	0.00114457	0.000619037	0.0188641	0.00703999	0.0147176	-0.011564	-0.0288687	-0.00657035
	Erysipelatoclostridiaceae	0.00460263	0.00113237	0.00775628	0.00157383	0.0199724	-0.011564	-0.00558508	-0.000722227
	Lactobacillaceae	0.00206083	0.00036344	0.00121458	0.000388926	0.0192063	-0.011564	0.000194271	0.00149823
	Streptococcaceae	0.0065417	0.000249019	0.00108978	0.000190069	9.02959e-08	-0.011564	0.0050621	0.00584175
	Marinifilaceae	0.000867559	0.000137534	0.00065143	9.40546e-05	0.0459511	-0.011564	5.59686e-06	0.000426661
	Atopobiaceae	0.000246569	5.2017e-05	0.000776237	0.000120282	0.0011646	-0.011564	-0.000710122	-0.000349213
	Butyricicoccaceae	0.00206388	0.000150284	0.00344588	0.000193548	4.3443e-05	-0.011564	-0.00168632	-0.00107769
	Pasteurellaceae	0.00322062	0.000316505	8.21898e-05	1.16579e-05	0.000276017	-0.011564	0.00263523	0.00364163
	Barnesiellaceae	0.000557064	0.00033529	0.001589	0.000642656	0.0403517	-0.011564	-0.00199412	-6.97573e-05
	Oxalobacteraceae	3.95729e-05	3.35308e-05	0.00245047	0.000907785	0.0129656	-0.011564	-0.00385415	-0.000967649
	[Eubacterium]_coprostanoligenes_group	0.000980189	0.000286336	0.000252657	7.5306e-05	0.011847	-0.011564	0.00028708	0.00116798
	Clostridiaceae	0.000931484	7.85974e-05	0.000206996	9.94188e-06	0.000294464	-0.011564	0.000600607	0.000848368
	Aneurinibacillaceae	0.000977145	0.000170576	7.91457e-05	7.27186e-05	0.000594214	-0.011564	0.000641967	0.00115403
	Bacillaceae	0.000901044	0.000135953	6.08813e-05	4.21798e-05	0.000546171	-0.011564	0.000632863	0.00104746
	Victivallaceae	0	0	9.4366e-05	4.59644e-05	0.0261487	-0.011564	-0.000167506	-2.12264e-05
	Monoglobaceae	0.000225261	8.28821e-05	4.87051e-05	2.98256e-05	0.0180451	-0.011564	5.11923e-05	0.000301919
	Comamonadaceae	0.000219173	4.66315e-05	2.43525e-05	2.22307e-05	0.00123849	-0.011564	0.000125017	0.000264624
	Paenibacillaceae	8.82779e-05	2.5102e-05	3.04407e-06	6.08813e-06	0.00497577	-0.011564	4.64684e-05	0.000123999
	Brevibacillaceae	0.000109586	3.29735e-05	9.1322e-06	1.82644e-05	0.00378678	-0.011564	5.10015e-05	0.000149907
	Comparisons of relative taxonomic abundances at the family of LS using independent t-tests
	Taxa	avg(LS.0h)	sd(LS.0h)	avg(LS.24h)	sd(LS.24h)	p.value	q.values	interval lower	interval upper
	Prevotellaceae	0.328111	0.119475	0.0399808	0.00495885	0.0168888	-0.054554	0.0982241	0.478036
	Selenomonadaceae	0.068458	0.0148424	0.019272	0.0066989	0.00329883	-0.054554	0.026946	0.0714261
	Fusobacteriaceae	0.0070805	0.000983317	0.242737	0.0245286	0.000302545	-0.054554	-0.274647	-0.196665
	Lachnospiraceae	0.199535	0.0359087	0.11137	0.017411	0.00959499	-0.054554	0.0344211	0.141909
	Bifidobacteriaceae	0.00739708	0.0031308	0.0131382	0.00172253	0.0261007	-0.054554	-0.0104353	-0.00104689
	Veillonellaceae	0.0165567	0.00514368	0.0308029	0.00645746	0.0147116	-0.054554	-0.0244704	-0.00402206
	Bacteroidaceae	0.0685037	0.0307463	0.200525	0.0273713	0.000714204	-0.054554	-0.182548	-0.081494
	Ruminococcaceae	0.142837	0.0391719	0.00618554	0.00205249	0.00595949	-0.054554	0.0744268	0.198875
	Tannerellaceae	0.00437128	0.00263718	0.10755	0.0114871	0.000220866	-0.054554	-0.120963	-0.0853944
	Sutterellaceae	0.0198412	0.00803868	0.0753071	0.0131805	0.000840082	-0.054554	-0.0753564	-0.0355754
	Succinivibrionaceae	0.0246295	0.00575038	0.00209127	0.000612969	0.00405522	-0.054554	0.0134509	0.0316257
	Oscillospiraceae	0.00657823	0.00209119	0.003178	0.00152707	0.0426904	-0.054554	0.000159658	0.00664079
	Desulfovibrionaceae	0.00120545	0.000394305	0.00990235	0.00188685	0.00204713	-0.054554	-0.0116296	-0.0057642
	Enterobacteriaceae	0.00764061	0.00267702	0.0117927	0.00146232	0.0450348	-0.054554	-0.00816488	-0.00013933
	Muribaculaceae	0.0018995	0.000654127	0.0221912	0.00221428	0.000148284	-0.054554	-0.0236771	-0.0169064
	Streptococcaceae	0.00692221	0.00126986	0.00203648	0.000686233	0.00146027	-0.054554	0.00298291	0.00678854
	Atopobiaceae	0.000505315	0.000210547	0.00101976	0.000261978	0.023507	-0.054554	-0.000930308	-9.85865e-05
	Pasteurellaceae	0.00221912	0.000757436	2.43525e-05	2.98256e-05	0.0101574	-0.054554	0.000990694	0.00339885
	Oxalobacteraceae	2.43525e-05	2.81199e-05	0.00196647	0.000249638	0.000511244	-0.054554	-0.00233632	-0.00154791
	[Eubacterium]_coprostanoligenes_group	0.0011811	0.000255991	0.000234393	0.000171443	0.00140117	-0.054554	0.000556112	0.0013373
	Enterococcaceae	0.000353112	8.25834e-05	0.000803633	0.000163059	0.00598324	-0.054554	-0.000694568	-0.000206476
	Clostridiaceae	0.00063621	0.000130529	0.000270922	0.000113953	0.00581283	-0.054554	0.000152358	0.000578217
	Bacillaceae	0.000721444	0.000223499	3.65288e-05	4.33356e-05	0.00745554	-0.054554	0.000336556	0.00103327
	Monoglobaceae	0.000350068	7.39819e-05	5.47932e-05	3.51498e-05	0.00149622	-0.054554	0.000184525	0.000406024
	Comamonadaceae	0.000149159	6.84294e-05	1.21763e-05	1.72198e-05	0.0243948	-0.054554	3.14921e-05	0.000242474
	Micrococcaceae	6.08813e-06	1.21763e-05	3.04407e-05	1.21763e-05	0.0300197	-0.054554	-4.54202e-05	-3.28482e-06
	Comparisons of relative taxonomic abundances at the family of mConA using independent t-tests
	Taxa	avg(mConA.0h)	sd(mConA.0h)	avg(mConA.24h)	sd(mConA.24h)	p.value	q.values	interval lower	interval upper
	Prevotellaceae	0.30784	0.016365	0.0362366	0.013741	3.42009e-07	7.49881e-06	0.245269	0.297938
	Selenomonadaceae	0.0690425	0.0325327	0.0176282	0.00610669	0.0484072	0.033277	0.000649433	0.102179
	Fusobacteriaceae	0.0072601	0.0017008	0.100844	0.0138833	0.000774862	0.00241837	-0.115478	-0.0716894
	Lachnospiraceae	0.200808	0.0170103	0.124913	0.0197342	0.00121328	0.00241837	0.0438505	0.107939
	Bifidobacteriaceae	0.00861471	0.00105784	0.0205657	0.00425156	0.00887515	0.00846124	-0.0185088	-0.00539322
	Veillonellaceae	0.0133026	0.00100592	0.02715	0.00350223	0.00272724	0.00398645	-0.01921	-0.00848489
	Ruminococcaceae	0.12368	0.00639958	0.0390432	0.0178529	0.00115453	0.00241837	0.0576283	0.111646
	Peptostreptococcaceae	0.0127485	0.00216867	0.104743	0.0304277	0.00887579	0.00846124	-0.14026	-0.0437296
	Tannerellaceae	0.00681566	0.00147748	0.0244652	0.00581145	0.00690859	0.0075738	-0.0266039	-0.00869504
	Sutterellaceae	0.0251988	0.00336545	0.0864971	0.0143777	0.00245968	0.0039817	-0.0835384	-0.0390583
	Succinivibrionaceae	0.0292778	0.00491975	0.014852	0.00368631	0.00408432	0.00526775	0.00675833	0.0220933
	Oscillospiraceae	0.00819463	0.00102902	0.0404587	0.00497925	0.000696713	0.00241837	-0.0400066	-0.0245215
	Desulfovibrionaceae	0.00145811	0.00012472	0.0308729	0.008144	0.00546363	0.00665523	-0.0423718	-0.0164578
	Muribaculaceae	0.00313539	0.00114182	0.000657518	0.000699261	0.0141186	0.0128984	0.00075412	0.00420162
	Erysipelatoclostridiaceae	0.00706528	0.00158657	0.00342762	0.00171625	0.0209432	0.0170072	0.000773873	0.00650144
	Lactobacillaceae	0.00202126	0.000385432	0.0033363	0.00028694	0.00200346	0.00366061	-0.00191485	-0.000715226
	Marinifilaceae	0.00126024	0.000206039	0.00573502	0.000814081	0.00101617	0.00241837	-0.00572941	-0.00322014
	Eggerthellaceae	0.0018234	0.000691184	0.00501358	0.00206555	0.0477312	0.033277	-0.00632665	-5.37159e-05
	Atopobiaceae	0.000490095	0.000199179	0.00219782	0.000883905	0.0276104	0.0208752	-0.00307729	-0.000338156
	Anaerovoracaceae	0.000526623	0.00020311	0.00374725	0.000440188	0.000132699	0.00119976	-0.00387988	-0.00256136
	Christensenellaceae	0.000916264	0.000223056	0.00287969	0.000716678	0.00863846	0.00846124	-0.00305601	-0.000870833
	Pasteurellaceae	0.00253266	0.000515446	0.000325715	0.000257027	0.00104585	0.00241837	0.00143554	0.00297835
	Ruminococcaceae_	0.000468786	0.000108225	0.00289795	0.000410757	0.000767639	0.00241837	-0.00306095	-0.00179738
	Peptococcaceae	0.000669694	7.2378e-05	0.00268182	0.000451823	0.00254239	0.0039817	-0.00272056	-0.0013037
	Oxalobacteraceae	3.65288e-05	4.33356e-05	0.000130895	4.70273e-05	0.0257726	0.0201816	-0.000172732	-1.60002e-05
	Enterococcaceae	0.000392685	0.000103975	0.00127851	0.000394681	0.0172343	0.0147446	-0.00149288	-0.000278763
	Eubacteriaceae	3.34847e-05	2.69991e-05	0.000331803	4.80667e-05	0.000164158	0.00119976	-0.000370452	-0.000226185
	Monoglobaceae	0.000273966	5.49058e-05	0.000103498	8.28821e-05	0.0174844	0.0147446	4.42047e-05	0.000296731
	Vagococcaceae	5.47932e-05	4.50138e-05	0.00027701	5.56878e-05	0.000949691	0.00241837	-0.000310765	-0.000133669
	Synergistaceae	1.52203e-05	1.82644e-05	7.00135e-05	1.16579e-05	0.00370316	0.00507466	-8.24848e-05	-2.71015e-05
	Ethanoligenenaceae	0	0	3.34847e-05	2.07949e-05	0.0485669	0.033277	-6.65741e-05	-3.95353e-07
	Others	0.000840162	0.000157509	0.00396946	0.000937862	0.006011	0.00693661	-0.00459788	-0.00166072
	Comparisons of relative taxonomic abundances at the family of mConB using independent t-tests
	Taxa	avg(mConB.0h)	sd(mConB.0h)	avg(mConB.24h)	sd(mConB.24h)	p.value	q.values	interval lower	interval upper
	Prevotellaceae	0.367839	0.0663609	0.0157835	0.00657131	0.00166482	0.000699175	0.247089	0.457022
	Selenomonadaceae	0.0824851	0.0124815	0.0486898	0.0154091	0.0153193	0.00308814	0.00927828	0.0583122
	Fusobacteriaceae	0.00865124	0.00186951	0.12053	0.0207611	0.00160859	0.000699175	-0.14475	-0.0790068
	Bifidobacteriaceae	0.00703484	0.00084835	0.0275671	0.00228085	0.000100376	0.000126464	-0.0239763	-0.0170882
	Bacteroidaceae	0.0818032	0.0095505	0.14343	0.0267747	0.0141391	0.00296899	-0.102144	-0.0211102
	Ruminococcaceae	0.099821	0.00905233	0.0139753	0.00199657	0.000192487	0.000194013	0.0718067	0.0998847
	Coriobacteriaceae	0.0283433	0.00667519	0.13828	0.0536471	0.0252994	0.00439654	-0.194516	-0.0253567
	Peptostreptococcaceae	0.00979885	0.00139995	0.0770118	0.0155317	0.00308553	0.00111071	-0.0918046	-0.0426213
	Tannerellaceae	0.00824333	0.00136443	0.0380326	0.00501932	0.000734771	0.000494083	-0.0374971	-0.0220814
	Sutterellaceae	0.0236189	0.00588101	0.0755263	0.0114491	0.000784315	0.000494083	-0.0690452	-0.0347696
	Oscillospiraceae	0.00660867	0.00125962	0.022937	0.0053279	0.00693933	0.00174858	-0.0245661	-0.00809067
	Acidaminococcaceae	0.0135278	0.0032551	0.0065417	0.00270699	0.0172075	0.00333537	0.00176447	0.0122078
	Desulfovibrionaceae	0.00115675	0.000310116	0.0216037	0.00670785	0.00878308	0.00210779	-0.0311064	-0.00978758
	Enterobacteriaceae	0.00655387	0.00158726	0.0328637	0.000402001	2.5147e-05	4.22439e-05	-0.028756	-0.0238637
	Muribaculaceae	0.00293752	0.000712797	0.000450522	0.000352481	0.0024386	0.000945358	0.00142025	0.00355375
	Lactobacillaceae	0.00242916	0.000782477	0.00400903	0.000449849	0.0185423	0.00343761	-0.00275557	-0.000404167
	Marinifilaceae	0.00101063	0.000223416	0.00567414	0.00140416	0.00617534	0.00172897	-0.00686554	-0.00246148
	Eggerthellaceae	0.0012846	0.000299661	0.00485529	0.00117577	0.00690127	0.00174858	-0.00538212	-0.00175925
	Anaerovoracaceae	0.000447478	0.000106788	0.00370463	0.000799588	0.00348648	0.00117137	-0.00451612	-0.00199818
	Butyricicoccaceae	0.00210345	0.000216079	0.00147333	0.000365829	0.0323606	0.00526082	7.94805e-05	0.00118076
	Christensenellaceae	0.000633166	9.16596e-05	0.00177773	0.000426459	0.0107611	0.0024651	-0.00180666	-0.000482477
	Pasteurellaceae	0.00242612	0.000621059	0.000106542	3.7694e-05	0.00487022	0.00153401	0.0013336	0.00330556
	Ruminococcaceae_	0.000532712	9.02332e-05	0.00211258	0.000141475	6.6113e-06	1.66593e-05	-0.00179435	-0.00136539
	Peptococcaceae	0.000505315	6.32697e-05	0.00263616	0.000273085	0.000347515	0.000291892	-0.00255346	-0.00170823
	Oxalobacteraceae	1.21763e-05	2.43525e-05	0.000170468	5.5354e-05	0.00586399	0.00172897	-0.000241292	-7.52906e-05
	Enterococcaceae	0.000328759	0.000107538	0.00130286	0.000229526	0.00119337	0.000668242	-0.00131777	-0.000630437
	Victivallaceae	0	0	6.39254e-05	1.16579e-05	0.0016232	0.000699175	-8.24757e-05	-4.53751e-05
	Eubacteriaceae	3.04407e-05	2.33158e-05	0.000286142	0.0001153	0.0190992	0.00343761	-0.000435138	-7.62646e-05
	Monoglobaceae	0.000216129	2.69991e-05	0.000118719	5.47932e-05	0.0292861	0.0049197	1.54076e-05	0.000179413
	Comamonadaceae	0.00016438	3.78575e-05	3.34847e-05	5.91312e-05	0.0130846	0.00286702	4.12108e-05	0.000220579
	Others	0.000955837	9.03016e-05	0.00272444	0.000132781	2.09628e-06	1.05645e-05	-0.00197168	-0.00156553
