# Supplementary material for: In vitro modulation of the human gut bacterial community by crude polysaccharides from cultivated mushrooms Lentinus polychrous and Lentinus squarrosulus
Source: PeerJ. 2026 Jun 10;14:e21348. doi: 10.7717/peerj.21348 (PMC13264279; doi:10.7717/peerj.21348)
Supplement: Supplemental Information 9 [file peerj-14-21348-s009.xlsx]

## Sheet: top30.group.genus
	Group name	Relative abundace at the genus level
		Prevotella_9	Bifidobacterium	Bacteroides	Megamonas	Megasphaera	Collinsella	Faecalibacterium	Peptoclostridium	Parabacteroides	Fusobacterium	Blautia	Sutterella	Paraprevotella	Succinivibrio	Mitsuokella	Subdoligranulum	Acidaminococcus	Prevotella_7	Desulfovibrio	UCG-002	Alloprevotella	Escherichia-Shigella	[Eubacterium]_hallii_group	Fusicatenibacter	Phascolarctobacterium	[Ruminococcus]_torques_group	Dialister	Lachnospiraceae_UCG-004	Roseburia	Alistipes	Others
	BL	0.427034	0.004095	0.049557	0.05748	0.002792	0.019786	0.078789	0.010687	0.003775	0.006194	0.057159	0.016698	2e-05	0.015026	0.000114	0.00772	0.001648	0.008191	0.000706	0.001713	0.017022	0.000865	0.01104	0.014656	0.015833	0.012647	0.00776	0.002289	0.015756	0.001124	0.131824
	LP.0h	0.287387	0.004937	0.086698	0.111854	0.004438	0.021123	0.10236	0.008289	0.005269	0.004673	0.059423	0.020931	2.1e-05	0.027954	0.00024	0.021019	0.002384	0.009918	0.000715	0.002548	0.016368	0.002204	0.009656	0.01273	0.01287	0.011537	0.009062	0.00277	0.01214	0.001924	0.126558
	LS.0h	0.288182	0.007397	0.068504	0.06819	0.003568	0.03697	0.114959	0.010803	0.004371	0.003568	0.078847	0.019601	2.1e-05	0.024569	0.000195	0.02434	0.001817	0.011242	0.000874	0.003239	0.015379	0.00165	0.01129	0.017421	0.009485	0.013933	0.011175	0.003041	0.012198	0.002353	0.130818
	GOS.0h	0.321764	0.00702	0.079487	0.076303	0.002965	0.037515	0.079949	0.007379	0.005759	0.004316	0.05939	0.026015	4.3e-05	0.030745	0.000201	0.037777	0.001108	0.01147	0.000901	0.003683	0.02235	0.001753	0.006624	0.014392	0.010118	0.011908	0.007458	0.001638	0.00909	0.00232	0.118559
	mConB.0h	0.314367	0.007035	0.081803	0.082312	0.004103	0.028334	0.065195	0.008484	0.008243	0.004746	0.062269	0.023354	5.8e-05	0.033232	0.000122	0.030742	0.001635	0.014371	0.000743	0.003348	0.018517	0.00175	0.008609	0.01701	0.011893	0.015172	0.005942	0.001896	0.01031	0.002956	0.131449
	mConA.0h	0.263138	0.008615	0.083757	0.068905	0.003035	0.043466	0.093188	0.010983	0.006816	0.004052	0.070589	0.024955	2.4e-05	0.02922	0.000113	0.026672	0.001312	0.009473	0.000995	0.004307	0.020155	0.001702	0.010934	0.021339	0.008916	0.017406	0.009023	0.002134	0.014021	0.00256	0.138195
	LP.24h	0.003208	0.007272	0.233154	0.01498	0.017187	0.031664	0.009418	0.014718	0.113647	0.072765	0.024998	0.06216	0.050203	0.003625	0.00011	0.002852	0.006313	0.015613	0.002569	0.00095	2.7e-05	0.005068	0.019503	0.020639	0.005501	0.010733	0.013847	0.013994	0.000782	0.004274	0.218226
	LS.24h	0.001227	0.013132	0.200525	0.019077	0.02241	0.042501	0.001833	0.014797	0.10755	0.094561	0.026356	0.072957	0.026809	0.001696	0.000152	0.003175	0.01014	0.004977	0.007787	0.001145	4.3e-05	0.005041	0.012255	0.016779	0.003272	0.013908	0.006645	0.009567	0.000286	0.001507	0.25789
	GOS.24h	0.016371	0.212628	0.09741	0.222174	0.195825	0.04479	0.02255	0	0.003543	0.00017	0.011921	0.001138	0	0.005023	0.038897	0.002904	0.029594	0.008657	0.000451	0.00084	0.007622	0.004846	1.2e-05	0.003598	0.00375	0.001364	0.015853	0.000591	9.7e-05	0.003659	0.043722
	mConB.24h	0.000487	0.027567	0.14343	0.048635	0.014581	0.13824	0.00372	0.07482	0.038033	0.02996	0.034328	0.073621	0	0.009549	0	0.003604	0.005686	0.012852	0.018691	0.012995	0.000107	0.023269	0.00614	0.004682	0.000855	0.017488	0.003793	0.015303	0.000107	0.003199	0.234258
	mConA.24h	0.001747	0.020566	0.137924	0.017497	0.022791	0.088677	0.023074	0.102838	0.024459	0.019567	0.040188	0.084926	0.000116	0.014809	0.000125	0.007306	0.009848	0.022523	0.0275	0.024788	0.00074	0.019625	0.004864	0.005093	0.001711	0.01726	0.004109	0.011406	0.000164	0.009093	0.234666
	Comparisons of relative taxonomic abundances at the genus of LP using independent t-tests										Comparisons of relative taxonomic abundances at the genus of LS using independent t-tests										Comparisons of relative taxonomic abundances at the genus of mConA using independent t-tests										Comparisons of relative taxonomic abundances at the genus of mConB using independent t-tests
	Taxa	avg(LP.0h)	sd(LP.0h)	avg(LP.24h)	sd(LP.24h)	p.value	q.values	interval lower	interval upper		Taxa	avg(LS.0h)	sd(LS.0h)	avg(LS.24h)	sd(LS.24h)	p.value	q.values	interval lower	interval upper		Taxa	avg(mConA.0h)	sd(mConA.0h)	avg(mConA.24h)	sd(mConA.24h)	p.value	q.values	interval lower	interval upper		Taxa	avg(mConB.0h)	sd(mConB.0h)	avg(mConB.24h)	sd(mConB.24h)	p.value	q.values	interval lower	interval upper
	Prevotella_9	0.287387	0.0191844	0.00320845	0.00128071	7.95771e-05	0.000476208	0.253737	0.314621		Taxa	avg(LS.0h)	sd(LS.0h)	avg(LS.24h)	sd(LS.24h)	p.value	q.values	interval lower	interval upper		Prevotella_9	0.263138	0.0200467	0.00174729	0.000994511	0.000119908	0.00138236	0.229541	0.293241		Prevotella_9	0.314367	0.0610397	0.000487051	0.000226055	0.00196019	0.00198869	0.216753	0.411007
	Bifidobacterium	0.00493747	0.000981254	0.00727227	0.000909634	0.0131051	0.0103314	-0.00397408	-0.000695519		Prevotella_9	0.288182	0.107507	0.00122676	0.000318974	0.0128506	0.0135984	0.115888	0.458021		Bifidobacterium	0.00861471	0.00105784	0.0205657	0.00425156	0.00887515	0.014775	-0.0185088	-0.00539322		Bifidobacterium	0.00703484	0.00084835	0.0275671	0.00228085	0.000100376	0.000768335	-0.0239763	-0.0170882
	Bacteroides	0.086698	0.0296437	0.233154	0.00274706	0.00207692	0.00274252	-0.193379	-0.0995335		Bifidobacterium	0.00739708	0.0031308	0.0131321	0.00171221	0.0262041	0.0227773	-0.0104282	-0.00104184		Megamonas	0.0689055	0.0324854	0.0174973	0.00613086	0.0482186	0.046384	0.000726558	0.10209		Bacteroides	0.0818032	0.0095505	0.14343	0.0267747	0.0141391	0.00616739	-0.102144	-0.0211102
	Megamonas	0.111854	0.0590974	0.0149798	0.00242992	0.0463509	0.0299223	0.00293693	0.190812		Bacteroides	0.0685037	0.0307463	0.200525	0.0273713	0.000714204	0.00386279	-0.182548	-0.081494		Megasphaera	0.00303493	0.00110047	0.0227909	0.00355318	0.00079152	0.00288274	-0.0251743	-0.0143376		Megamonas	0.0823115	0.0124862	0.048635	0.0153817	0.0154623	0.00656889	0.00918733	0.0581657
	Megasphaera	0.00443825	0.00182989	0.0171868	0.00390595	0.00336395	0.00354103	-0.0185968	-0.00690025		Megamonas	0.0681901	0.0148609	0.0190772	0.00663425	0.00337162	0.0056593	0.0268389	0.071387		Faecalibacterium	0.093188	0.00860008	0.023074	0.0153751	0.000663459	0.00254956	0.0470451	0.0931828		Megasphaera	0.0041034	0.00121009	0.0145811	0.00569301	0.0318885	0.0110305	-0.0193203	-0.0016351
	Collinsella	0.0211228	0.00474965	0.0316644	0.00297328	0.0129409	0.0103314	-0.0177274	-0.00335584		Megasphaera	0.00356765	0.00129103	0.0224104	0.00385266	0.00112603	0.00424567	-0.0246924	-0.0129931		Peptoclostridium	0.010983	0.001894	0.102838	0.0317079	0.010081	0.0150654	-0.142197	-0.0415124		Collinsella	0.0283342	0.00667937	0.13824	0.05363	0.0252947	0.00935747	-0.194457	-0.0253546
	Faecalibacterium	0.10236	0.00862555	0.00941834	0.00219977	0.000106297	0.000502033	0.079653	0.10623		Faecalibacterium	0.114959	0.0288039	0.00183253	0.000761674	0.00428086	0.00672189	0.0673134	0.15894		Parabacteroides	0.00681566	0.00147748	0.0244591	0.00581593	0.00693532	0.0121669	-0.0266051	-0.00868172		Faecalibacterium	0.0651948	0.00644189	0.00371985	0.000659657	0.000280668	0.00095577	0.0512895	0.0716603
	Peptoclostridium	0.00828899	0.00110146	0.0147181	0.00168653	0.00123737	0.00214658	-0.00899337	-0.00386476		Parabacteroides	0.00437128	0.00263718	0.10755	0.0114871	0.000220866	0.00372101	-0.120963	-0.0853944		Fusobacterium	0.00405165	0.00088797	0.0195673	0.00611731	0.0137809	0.0195107	-0.0251305	-0.00590072		Peptoclostridium	0.00848381	0.00112508	0.0748201	0.0154288	0.00319974	0.00246086	-0.0908063	-0.0418663
	Parabacteroides	0.00526928	0.000537356	0.113647	0.0139229	0.000567724	0.0013314	-0.130512	-0.0862441		Fusobacterium	0.00356765	0.000697209	0.0945609	0.00878661	0.00022933	0.00372101	-0.10492	-0.077066		Blautia	0.0705888	0.00861443	0.0401878	0.0089491	0.00273593	0.00672174	0.0151985	0.0456036		Parabacteroides	0.00824333	0.00136443	0.0380326	0.00501932	0.000734771	0.00143158	-0.0374971	-0.0220814
	Fusobacterium	0.00467264	0.000927603	0.0727654	0.0126896	0.00166266	0.00259456	-0.088218	-0.0479674		Blautia	0.0788474	0.0154607	0.0263555	0.00398723	0.00481733	0.00732788	0.0286864	0.0762973		Sutterella	0.0249553	0.00329897	0.0849264	0.014491	0.00274869	0.00672174	-0.0824142	-0.0375281		Fusobacterium	0.0047457	0.0010096	0.0299597	0.00479071	0.00133729	0.00169488	-0.0326577	-0.0177703
	Blautia	0.0594232	0.00529381	0.0249979	0.00212298	0.000294126	0.000822769	0.0264602	0.0423905		Sutterella	0.0196007	0.00798471	0.0729571	0.0128392	0.000869182	0.0042309	-0.0727678	-0.033945		Succinivibrio	0.02922	0.00489519	0.0148094	0.00368577	0.0040191	0.00876592	0.00677268	0.0220485		Blautia	0.0622694	0.00722723	0.0343279	0.00315321	0.001902	0.00198869	0.0171018	0.0387811
	Sutterella	0.020931	0.00221378	0.0621598	0.00486814	7.54224e-05	0.000476208	-0.048522	-0.0339356		Paraprevotella	2.13085e-05	1.53215e-05	0.0268091	0.00463285	0.00138839	0.00433837	-0.0341596	-0.0194159		Subdoligranulum	0.0266721	0.00495152	0.00730576	0.0017152	0.00238728	0.00661838	0.0118617	0.026871		Sutterella	0.0233541	0.00585037	0.0736207	0.0112972	0.000837871	0.00153043	-0.0671788	-0.0333545
	Paraprevotella	2.13085e-05	1.82644e-05	0.0502027	0.0213725	0.0182641	0.0139621	-0.0841898	-0.0161731		Succinivibrio	0.0245687	0.00571754	0.00169554	0.000617628	0.00381076	0.00618319	0.0138392	0.031907		Acidaminococcus	0.00131199	0.000507949	0.00984755	0.000774406	6.38212e-06	0.000257517	-0.00971369	-0.00735743		Paraprevotella	5.78373e-05	1.16579e-05	0	0	0.00217751	0.00198869	3.9287e-05	7.63875e-05
	Succinivibrio	0.0279537	0.00225561	0.00362548	0.000307616	0.000176358	0.00061306	0.0207781	0.0278782		Subdoligranulum	0.0243404	0.00987394	0.00317496	0.000856928	0.0228609	0.0210029	0.00552627	0.0368045		Desulfovibrio	0.00099541	4.02308e-05	0.0275001	0.00692464	0.00462878	0.00957796	-0.0375231	-0.0154863		Mitsuokella	0.000121763	3.58459e-05	0	0	0.00652049	0.00366465	6.47237e-05	0.000178802
	Mitsuokella	0.000240481	7.46469e-05	0.000109586	4.97094e-05	0.0313739	0.0216842	1.70928e-05	0.000244697		Acidaminococcus	0.00181731	0.000511536	0.0101398	0.00183781	0.00178047	0.00456146	-0.0111412	-0.00550376		UCG-002	0.00430735	0.000303085	0.0247878	0.00629272	0.00728483	0.0125081	-0.0304791	-0.0104819		Subdoligranulum	0.030742	0.00311404	0.00360417	0.000522965	0.000309719	0.00095577	0.0222616	0.0320141
	Subdoligranulum	0.0210193	0.00227174	0.00285229	0.000420786	0.000383107	0.000966467	0.0146205	0.0217135		Prevotella_7	0.0112417	0.00398087	0.00497705	0.00185011	0.0431708	0.0318396	0.000303414	0.012226		Alloprevotella	0.0201548	0.00392501	0.000739708	0.00125411	0.00114604	0.0035571	0.0134399	0.0253902		Acidaminococcus	0.00163466	0.000280385	0.00568632	0.00241203	0.0427654	0.0143658	-0.00785869	-0.000244612
	Acidaminococcus	0.0023835	0.000875923	0.00631339	0.00131359	0.00369754	0.00380728	-0.00593289	-0.00192689		Desulfovibrio	0.000873647	0.00030145	0.00778672	0.00163732	0.00285225	0.0051622	-0.00946964	-0.0043565		Escherichia-Shigella	0.00170163	6.77034e-05	0.0196251	0.0110072	0.047247	0.046384	-0.0354379	-0.000408995		Desulfovibrio	0.000742752	0.000213924	0.0186906	0.00620853	0.0102399	0.00490595	-0.0278196	-0.00807602
	Desulfovibrio	0.000715355	6.23848e-05	0.00256919	0.000289341	0.000701033	0.0014148	-0.00230299	-0.00140468		UCG-002	0.00323889	0.00122592	0.00114457	0.000640692	0.0331256	0.0260072	0.000258824	0.00392981		[Eubacterium]_hallii_group	0.0109343	0.00139197	0.00486442	0.00372053	0.0401158	0.041454	0.000453571	0.0116862		UCG-002	0.00334847	0.000692942	0.0129951	0.00277516	0.0045494	0.00302359	-0.0139264	-0.00536684
	UCG-002	0.00254788	0.000383939	0.000949749	0.000144756	0.00173632	0.00259456	0.00101878	0.00217748		Alloprevotella	0.0153786	0.00468543	4.26169e-05	4.15899e-05	0.00724434	0.00906321	0.00788081	0.0227912		Fusicatenibacter	0.0213389	0.00191764	0.00509272	0.0035077	0.000643693	0.00254956	0.0109881	0.0215043		Escherichia-Shigella	0.00175034	0.000403642	0.0232688	0.00052183	2.43329e-09	7.1113e-08	-0.0223382	-0.0206988
	Alloprevotella	0.0163679	0.00349401	2.73966e-05	2.07949e-05	0.00258739	0.0031082	0.0107809	0.0219002		Escherichia-Shigella	0.00164988	0.000531542	0.00504097	0.000455377	7.97114e-05	0.00372101	-0.00425234	-0.00252984		Phascolarctobacterium	0.00891607	0.00361588	0.00171077	0.000143556	0.0281721	0.0311434	0.00145732	0.0129533		Fusicatenibacter	0.0170102	0.00350689	0.00468177	0.000573923	0.00517405	0.00315025	0.00683309	0.0178238
	Escherichia-Shigella	0.0022039	0.000231669	0.00506837	0.000741478	0.00274865	0.0031605	-0.00399462	-0.00173431		Phascolarctobacterium	0.00948531	0.00332292	0.00327237	0.00109335	0.0277422	0.0236912	0.00116254	0.0112633		Dialister	0.00902261	0.000874998	0.00410949	0.000414291	0.000373683	0.00188475	0.00360321	0.00622304		Phascolarctobacterium	0.0118932	0.00299903	0.000855383	0.000329041	0.00486256	0.00302359	0.00630024	0.0157753
	[Eubacterium]_hallii_group	0.00965578	0.00214862	0.0195033	0.00384459	0.00757748	0.00659165	-0.0156158	-0.00407933		Roseburia	0.0121976	0.00264589	0.000286142	0.000104508	0.00286336	0.0051622	0.00770535	0.0161175		Lachnospiraceae_UCG-004	0.00213389	0.000350143	0.0114061	0.00318876	0.00963719	0.0150654	-0.0143094	-0.00423501		Dialister	0.00594202	0.00110346	0.00379291	0.000249638	0.0269764	0.00983616	0.000439652	0.00385857
	Fusicatenibacter	0.0127303	0.00258994	0.0206388	0.00237573	0.00417735	0.00413264	-0.0122161	-0.00360087		Dorea	0.0084625	0.00156543	0.000910176	0.00011132	0.00228308	0.00476832	0.00506918	0.0100355		Roseburia	0.014021	0.000736538	0.00016438	0.00016321	2.02573e-05	0.000544916	0.0127145	0.0149986		Lachnospiraceae_UCG-004	0.00189645	0.000166174	0.0153025	0.0016272	0.000438925	0.00106897	-0.015979	-0.0108332
	Phascolarctobacterium	0.0128703	0.00404804	0.00550063	0.000869978	0.0327918	0.0223579	0.00108494	0.0136544		Lachnospira	0.00804547	0.00100862	0.000109586	5.71117e-05	0.000540847	0.00376096	0.00633415	0.00953761		Erysipelotrichaceae_UCG-003	0.006977	0.00153495	0.00331194	0.00168265	0.018388	0.0231859	0.000872858	0.00645725		Roseburia	0.0103103	0.00271255	0.000106542	7.39819e-05	0.00484751	0.00302359	0.00588945	0.014518
	Dialister	0.00906218	0.000978221	0.0138475	0.00309975	0.0482327	0.0300438	-0.0095073	-6.3239e-05		Lactococcus	0.00585983	0.00106017	0.00155552	0.000469313	0.00154385	0.00433837	0.00271492	0.0058937		Dorea	0.00934224	0.000784488	0.000687959	0.000186128	0.00010796	0.00138236	0.00744155	0.00986701		Prevotellaceae_NK3B31_group	0.0105325	0.000971307	0.00176251	0.000694465	1.40062e-05	0.000204666	0.00727124	0.0102687
	Lachnospiraceae_UCG-004	0.0027701	0.000222418	0.0139936	0.000998967	0.000109453	0.000502033	-0.0127721	-0.00967482		Agathobacter	0.00609726	0.00118134	8.52338e-05	6.04741e-05	0.00198353	0.00476832	0.00413533	0.00788873		Lachnospira	0.008773	0.000926917	0.00102585	0.00145954	0.000265352	0.00153879	0.00553554	0.00995875		Dorea	0.00856296	0.00122238	0.000700135	9.66461e-05	0.000961521	0.00165297	0.00592523	0.00980041
	Roseburia	0.0121397	0.00180693	0.000782325	8.34022e-05	0.00106622	0.00199242	0.00848601	0.0142288		[Eubacterium]_ruminantium_group	0.00486746	0.00102166	6.08813e-06	1.21763e-05	0.00245817	0.00478622	0.00323582	0.00648692		Agathobacter	0.00610031	0.000488368	0.000742752	0.000888728	0.000197268	0.00144722	0.00402509	0.00669003		Lachnospira	0.00709267	0.00154514	0.00115979	0.000201154	0.00417965	0.00297928	0.00349882	0.00836695
	Erysipelotrichaceae_UCG-003	0.00449609	0.00112006	0.00759799	0.00154656	0.0199753	0.0150424	-0.00549437	-0.000709438		Bilophila	0.000243525	7.89112e-05	0.00201822	0.000262732	0.000418542	0.00376096	-0.00217601	-0.00137337		[Eubacterium]_ruminantium_group	0.00351285	0.000537735	0.000210041	0.000112205	0.000821603	0.00288274	0.00246697	0.00413866		Agathobacter	0.00475787	0.000766065	0.000149159	0.00010771	0.00105484	0.00166438	0.0034038	0.00581363
	Dorea	0.00714747	0.00130451	0.000767105	0.00011379	0.00215451	0.00274252	0.00431427	0.00844645		Anaerostipes	0.0042069	0.000885916	0.000858427	0.000373119	0.00216693	0.00476832	0.00201814	0.0046788		Anaerostipes	0.00354329	0.000457218	0.00140027	0.001184	0.0292573	0.031555	0.000358475	0.00392757		[Eubacterium]_ruminantium_group	0.00317496	0.000598446	3.34847e-05	3.35308e-05	0.00180339	0.00198869	0.00219108	0.00409187
	Lachnospira	0.00832248	0.000721215	0.000401817	7.50595e-05	0.000182262	0.00061306	0.00678056	0.00906076		Ruminococcus	0.002003	0.000418564	3.95729e-05	4.80667e-05	0.00235101	0.00476832	0.00130266	0.00262419		Butyricimonas	0.00104716	0.000172198	0.00450826	0.000533572	0.000435353	0.00206663	-0.00427292	-0.00264928		Klebsiella	0.00395729	0.000780865	0.00660258	0.000211455	0.00471607	0.00302359	-0.00384465	-0.00144593
	Lactococcus	0.00550367	0.000193292	0.000779281	0.000160616	3.71272e-08	1.87322e-06	0.0044144	0.00503438		[Eubacterium]_brachy_group	0.000514447	0.000144542	0.000876691	0.000213461	0.035385	0.0269129	-0.000688488	-3.59995e-05		Colidextribacter	0.000691003	0.000259705	0.0037442	0.00141641	0.0210724	0.026162	-0.00526514	-0.000841258		Bilophila	0.000316583	7.89112e-05	0.00271835	0.000509503	0.00215955	0.00198869	-0.00320134	-0.0016022
	Agathobacter	0.0051536	0.000418431	0.000203952	2.07949e-05	0.000160627	0.00061306	0.00428486	0.00561444		Lachnoclostridium	0.00135461	0.000388926	0.0029984	0.00048982	0.00222475	0.00476832	-0.00241864	-0.000868955		Flavonifractor	0.000368332	3.63593e-05	0.0027427	0.00120925	0.0293264	0.031555	-0.00429747	-0.000451277		Anaerostipes	0.00294361	0.000397224	0.00119632	0.000324046	0.000577668	0.00129864	0.00111392	0.00238066
	[Eubacterium]_ruminantium_group	0.0052084	0.00101919	0	0	0.00199651	0.00274252	0.00358663	0.00683016		[Eubacterium]_eligens_group	0.00266965	0.000440524	5.47932e-05	5.0204e-05	0.00115913	0.00424567	0.00191934	0.00331037		Oscillibacter	0.000356156	7.46469e-05	0.00287055	0.00141512	0.0377888	0.0396043	-0.00476225	-0.000266545		Butyricimonas	0.000770149	0.000164079	0.00449304	0.00116422	0.00707812	0.00390299	-0.00555395	-0.00189183
	Bilophila	0.000258746	8.4579e-05	0.00157074	0.000291384	0.00174842	0.00259456	-0.0017579	-0.000866082		Coprococcus	0.00108673	0.000278439	0.000535756	9.79161e-05	0.022908	0.0210029	0.00012931	0.000972642		Negativibacillus	0.000937572	0.000178677	0.00356156	0.000421622	0.000311408	0.00167536	-0.00325697	-0.001991		Ruminococcus	0.00228914	0.000428425	0.00112935	0.000284236	0.00572518	0.00336031	0.000506988	0.00181259
	Anaerostipes	0.00411253	0.000721069	0.00126938	0.000187418	0.00296022	0.00331901	0.00173333	0.00395299		Haemophilus	0.00221912	0.000757436	2.43525e-05	2.98256e-05	0.0101574	0.0114984	0.000990694	0.00339885		[Eubacterium]_brachy_group	0.000322671	0.000121965	0.00290708	0.000323283	0.000152202	0.00144722	-0.00307222	-0.0020966		Colidextribacter	0.000599681	0.000133523	0.00235306	0.000625499	0.00946431	0.00460991	-0.00272476	-0.000782003
	Ruminococcus	0.00138809	0.000363932	4.26169e-05	2.53469e-05	0.00498475	0.00465744	0.000768119	0.00192284		Parasutterella	0.000240481	0.000112205	0.00234089	0.000620502	0.0056397	0.0078435	-0.00306985	-0.00113096		Lachnoclostridium	0.00121763	0.000205919	0.00265747	0.000482091	0.00512652	0.0100904	-0.00216341	-0.00071628		Butyricicoccus	0.00206996	0.00020783	0.00133634	0.000285797	0.00730158	0.00395165	0.00029113	0.00117611
	Butyricicoccus	0.00202735	0.0001671	0.00344588	0.000193548	3.68031e-05	0.000455363	-0.001733	-0.00110407		Prevotella	0.00127851	0.000184662	3.65288e-05	2.98256e-05	0.000710047	0.00386279	0.000952505	0.00153145		[Eubacterium]_eligens_group	0.00258137	0.000412438	0.000210041	0.000217674	0.000266953	0.00153879	0.00175369	0.00298896		Flavonifractor	0.000404861	0.000120282	0.000897999	0.000256257	0.0228042	0.00865526	-0.000876815	-0.000109463
	Flavonifractor	0.000487051	8.19828e-05	0.00027701	6.23848e-05	0.00753502	0.00659165	8.1797e-05	0.000338284		[Ruminococcus]_gnavus_group	0.00209432	0.000540257	0.000133939	5.62398e-05	0.00510092	0.00752413	0.00110634	0.00281441		[Ruminococcus]_gauvreauii_group	0.00253571	0.000405353	0.00132721	0.0004928	0.0097397	0.0150654	0.000420719	0.00199627		Oscillibacter	0.000234393	1.53215e-05	0.00191776	0.000558208	0.00910806	0.00455924	-0.00257118	-0.000795556
	Oscillibacter	0.00027701	5.00808e-05	0.000691003	8.9131e-05	0.000606931	0.0013314	-0.000547754	-0.000280232		Oxalobacter	2.43525e-05	2.81199e-05	0.00196647	0.000249638	0.000511244	0.00376096	-0.00233632	-0.00154791		Lachnospiraceae_ND3007_group	0.00255093	0.000269808	0.00126633	0.00053196	0.00995858	0.0150654	0.000488418	0.00208077		Negativibacillus	0.000867559	0.00014038	0.00365897	0.000479844	0.000725021	0.00143158	-0.00352541	-0.0020574
	[Eubacterium]_brachy_group	0.000386596	7.19499e-05	0.000675783	0.000177985	0.0400229	0.0265701	-0.000556894	-2.14787e-05		Veillonella	0.00112935	0.000513657	0.000188732	0.00010545	0.0324967	0.0260072	0.000141692	0.00173954		Haemophilus	0.00253266	0.000515446	0.000325715	0.000257027	0.00104585	0.00337598	0.00143554	0.00297835		[Eubacterium]_brachy_group	0.000191776	5.10581e-05	0.00305624	0.000605965	0.00239187	0.00202501	-0.00382449	-0.00190444
	Lachnoclostridium	0.00126633	0.000275697	0.0034611	0.000230252	2.29279e-05	0.000385604	-0.00263764	-0.0017519		Allisonella	0.000684915	0.00018261	0.00155856	0.000565989	0.0480822	0.0344189	-0.0017348	-1.24919e-05		Parasutterella	0.000243525	9.27317e-05	0.00157074	0.000206877	0.000244	0.00153879	-0.00163725	-0.00101717		Lachnoclostridium	0.000946704	0.000215162	0.00313539	0.000401448	0.000326193	0.00095577	-0.00279009	-0.00158728
	[Eubacterium]_eligens_group	0.00284316	0.000245244	0.000136983	2.69991e-05	0.000177	0.00061306	0.00231878	0.00309357		Ligilactobacillus	0.000511403	9.99146e-05	0.00074884	0.000107767	0.0180239	0.01721	-0.000417483	-5.73913e-05		Prevotella	0.00223739	0.000671822	0.000715355	0.000183689	0.0165543	0.0219004	0.000490671	0.00255339		[Eubacterium]_eligens_group	0.0027975	0.00046124	0.000343979	8.34022e-05	0.0014022	0.00169488	0.00173289	0.00317414
	[Ruminococcus]_gauvreauii_group	0.00195125	0.000133523	0.00152812	0.000223526	0.0233705	0.0169401	8.63912e-05	0.000759859		Lachnospiraceae_NK4A136_group	0.00155247	0.000257051	0	0	0.0012211	0.00424567	0.00114345	0.0019615		Peptococcus	0.000669694	7.2378e-05	0.00268182	0.000451823	0.00254239	0.00661838	-0.00272056	-0.0013037		Lachnospiraceae_ND3007_group	0.00209127	0.000424412	0.000684915	0.00030145	0.00229705	0.00202501	0.000752332	0.00206039
	Haemophilus	0.00321453	0.000328233	8.21898e-05	1.16579e-05	0.000309838	0.000822769	0.00261047	0.00365422		Coprobacter	0.000121763	0.000130007	0.000709267	0.000373896	0.0452236	0.0328558	-0.00115407	-2.0937e-05		[Ruminococcus]_gnavus_group	0.00289186	0.000166508	0.00107151	0.000464723	0.0022917	0.00660496	0.00111727	0.00252343		Haemophilus	0.00242003	0.000617388	0.000106542	3.7694e-05	0.00482272	0.00302359	0.00133337	0.00329361
	Slackia	0.000301363	9.60691e-05	0.000447478	5.29586e-05	0.0478786	0.0300438	-0.000290169	-2.06138e-06		Streptococcus	0.00106238	0.000243195	0.000480962	0.000234742	0.0138235	0.0140532	0.000167756	0.000995077		Christensenellaceae_R-7_group	0.000897999	0.000210987	0.00238655	0.000641155	0.0142745	0.0198227	-0.00246301	-0.000514086		Slackia	0.000499227	0.000148464	0.0022039	0.000595601	0.00838708	0.00430023	-0.00262328	-0.000786077
	Parasutterella	0.000231349	9.53591e-05	0.000983233	0.000146242	0.000296983	0.000822769	-0.000974194	-0.000529575		Prevotellaceae_Ga6A1_group	0.000934528	0.000435787	0	0	0.0232997	0.0210029	0.000241094	0.00162796		Oxalobacter	3.65288e-05	4.33356e-05	0.000130895	4.70273e-05	0.0257726	0.0297119	-0.000172732	-1.60002e-05		Parasutterella	0.000264834	5.38837e-05	0.00190559	0.000168866	0.000105161	0.000768335	-0.00189784	-0.00138367
	Prevotella	0.00216737	0.000387095	0.000197864	0.000147587	0.000815633	0.00158277	0.00138572	0.0025533		Enterococcus	0.000353112	8.25834e-05	0.000803633	0.000163059	0.00598324	0.00787148	-0.000694568	-0.000206476		unidentified_Ruminococcaceae	0.000371376	0.000102599	0.00249309	0.000352253	0.000646798	0.00254956	-0.00266068	-0.00158275		Prevotella	0.0021278	0.000458231	0.000225261	0.000147629	0.00208655	0.00198869	0.00120529	0.0025998
	[Ruminococcus]_gnavus_group	0.00182035	0.000616837	0.000170468	2.43525e-05	0.0127032	0.0103314	0.000669318	0.00263045		CAG-56	0.00113544	0.000206249	7.00135e-05	3.35308e-05	0.00160427	0.00433837	0.000742167	0.00138868		Veillonella	0.000630122	0.00032129	0.000121763	5.16595e-05	0.0488559	0.046384	4.64849e-06	0.00101207		Peptococcus	0.000505315	6.32697e-05	0.00263616	0.000273085	0.000347515	0.00095577	-0.00255346	-0.00170823
	Romboutsia	0.00105325	0.000210077	0.000505315	0.000154819	0.0068503	0.0061719	0.000221747	0.000874117		Clostridium_sensu_stricto_1	0.00063621	0.000130529	0.000270922	0.000113953	0.00581283	0.00785971	0.000152358	0.000578217		Allisonella	0.000614901	7.98451e-05	0.000127851	0.00020143	0.0113735	0.0163898	0.000183818	0.000790283		[Ruminococcus]_gnavus_group	0.00231349	0.000421212	0.000444434	0.000174904	0.00120123	0.00167171	0.0012362	0.00250191
	Oxalobacter	3.95729e-05	3.35308e-05	0.00245047	0.000907785	0.0129656	0.0103314	-0.00385415	-0.000967649		Lachnospiraceae_UCG-010	0.000496183	0.000147587	0.000109586	6.44307e-05	0.00810565	0.00962334	0.000165244	0.000607949		Ligilactobacillus	0.000584461	8.07682e-05	0.00135765	0.000110036	5.05591e-05	0.00102002	-0.000943896	-0.000602489		Romboutsia	0.00114152	0.000237437	0.0019756	0.000115246	0.00242515	0.00202501	-0.00118944	-0.000478707
	Weissella	0.00141245	0.000323989	0.000754928	0.000288999	0.0235027	0.0169401	0.000124678	0.00119036		Sanguibacteroides	1.52203e-05	3.04407e-05	0.000115675	4.50138e-05	0.0127791	0.0135984	-0.000169237	-3.16711e-05		Lachnospiraceae_NK4A136_group	0.00157683	0.000187715	0.000487051	0.000189679	0.000181451	0.00144722	0.000763274	0.00141628		Christensenellaceae_R-7_group	0.000611857	8.68848e-05	0.00158596	0.000368705	0.0109517	0.00516234	-0.00154426	-0.000403946
	Veillonella	0.00162858	0.000772105	0.000231349	8.49434e-05	0.0354151	0.0238245	0.000177582	0.00261687		Olsenella	0.000130895	8.80151e-05	0.000529667	0.000223526	0.0304196	0.0250971	-0.00073537	-6.21749e-05		[Eubacterium]_ventriosum_group	0.000715355	0.000169122	3.95729e-05	3.49737e-05	0.00322287	0.00743097	0.000412811	0.000938754		Oxalobacter	1.21763e-05	2.43525e-05	0.000170468	5.5354e-05	0.00586399	0.00336031	-0.000241292	-7.52906e-05
	Allisonella	0.000642298	8.22086e-05	0.00147637	0.000192876	0.00127635	0.00214658	-0.00112358	-0.000544567		Bacillus	0.000721444	0.000223499	3.65288e-05	4.33356e-05	0.00745554	0.00907279	0.000336556	0.00103327		Streptococcus	0.0010502	0.000132408	0.000724488	5.83953e-05	0.0100713	0.0150654	0.00012719	0.000524241		unidentified_Ruminococcaceae	0.000377464	6.2087e-05	0.00168032	0.00017923	0.000257084	0.00095577	-0.0015745	-0.00103122
	Lachnospiraceae_NK4A136_group	0.00153725	0.000103975	0	0	8.49457e-05	0.000476208	0.00137181	0.0017027		NK4A214_group	0.000133939	2.43525e-05	2.43525e-05	2.81199e-05	0.00114013	0.00424567	6.38488e-05	0.000155324		Prevotellaceae_Ga6A1_group	0.000757972	0.000271974	3.65288e-05	7.30576e-05	0.010284	0.0150893	0.000303534	0.00113935		Senegalimassilia	0.00047183	9.65822e-05	0.00180818	0.000503269	0.0114573	0.00531493	-0.00212106	-0.000551632
	Coprobacter	8.82779e-05	5.2017e-05	0.00120241	0.00053385	0.0244425	0.0173694	-0.0019587	-0.000269558		UCG-003	0.000657518	0.000265841	7.30576e-05	7.37309e-05	0.0180314	0.01721	0.000176654	0.000992268		Enterococcus	0.000392685	0.000103975	0.00127851	0.000394681	0.0172343	0.0223966	-0.00149288	-0.000278763		Veillonella	0.000840162	0.000266212	3.34847e-05	4.59644e-05	0.00795595	0.00415202	0.000390161	0.00122319
	Streptococcus	0.00103803	5.65683e-05	0.000310495	5.66774e-05	1.78869e-06	4.51235e-05	0.000629561	0.000825502		UCG-005	0.000584461	0.00018573	2.13085e-05	4.26169e-05	0.00726148	0.00906321	0.000275602	0.000850703		CAG-56	0.00101976	3.49737e-05	9.1322e-06	1.82644e-05	1.99068e-07	1.60646e-05	0.000958267	0.00106299		Allisonella	0.000395729	6.92372e-05	0.000121763	4.33356e-05	0.00108206	0.00166438	0.000169219	0.000378713
	Prevotellaceae_Ga6A1_group	0.000721444	0.000157627	0	0	0.0027562	0.0031605	0.000470625	0.000972263		Anaerotruncus	7.61016e-05	3.2023e-05	2.43525e-05	2.22307e-05	0.0422525	0.0316418	2.60582e-06	0.000100892		unidentified_[Eubacterium]_coprostanoligenes_group	0.000447478	0.000178504	0.00101672	0.000156091	0.00314382	0.00743097	-0.000860608	-0.000277873		Ligilactobacillus	0.000742752	0.000143728	0.00145811	0.00040462	0.0320818	0.0110305	-0.00132778	-0.000102928
	CAG-56	0.000998454	0.000229095	0.000146115	2.22307e-05	0.0047764	0.00463441	0.000489885	0.00121479		Family_XIII_UCG-001	9.74101e-05	5.16595e-05	0	0	0.0326382	0.0260072	1.52083e-05	0.000179612		Lachnospiraceae_UCG-010	0.000547932	0.000154659	0.000980189	0.000101631	0.00499591	0.0100792	-0.000667604	-0.000196911		Lachnospiraceae_NK4A136_group	0.00123285	0.000318509	0.000216129	0.000121101	0.00447042	0.00302359	0.000536298	0.00149714
	Clostridium_sensu_stricto_1	0.000931484	7.85974e-05	0.000206996	9.94188e-06	0.000294464	0.000822769	0.000600607	0.000848368		Succinatimonas	5.47932e-05	4.15899e-05	0.000395729	0.000135041	0.0112852	0.0124847	-0.000546927	-0.000134943		Sanguibacteroides	2.43525e-05	1.98838e-05	0.000575328	0.0001442	0.00419438	0.00890747	-0.000777876	-0.000324076		[Eubacterium]_ventriosum_group	0.000709267	0.000122319	0	0	0.001377	0.00169488	0.00051463	0.000903905
	Enterobacter	0.000453566	3.7694e-05	0.000885823	0.000260844	0.0437545	0.0286701	-0.000842281	-2.22339e-05		Enterorhabdus	0.000377464	7.50595e-05	0.000118719	3.04407e-05	0.00318541	0.00553769	0.000145864	0.000371628		Olsenella	0.000115675	5.39982e-05	0.000627078	0.000252394	0.0244003	0.0286506	-0.000903328	-0.000119478		Coprobacter	0.000167424	7.19499e-05	0	0	0.0187139	0.007492	5.29352e-05	0.000281912
	Aneurinibacillus	0.000977145	0.000170576	7.91457e-05	7.27186e-05	0.000594214	0.0013314	0.000641967	0.00115403		Libanicoccus	3.34847e-05	2.30493e-05	0.000185688	5.2017e-05	0.00535692	0.00766934	-0.000230184	-7.42224e-05		NK4A214_group	0.000152203	3.51498e-05	0.000627078	0.000265003	0.0359588	0.0381823	-0.000892185	-5.75638e-05		Prevotellaceae_Ga6A1_group	0.00154639	0.000169596	0	0	0.000359742	0.00095577	0.00127652	0.00181625
	Odoribacter	0.000124807	1.82644e-05	6.08813e-05	9.94188e-06	0.0021605	0.00274252	3.65508e-05	9.12999e-05		Sellimonas	0.000118719	4.14411e-05	1.52203e-05	2.30493e-05	0.00838453	0.00971743	4.13354e-05	0.000165661		Anaerotruncus	5.78373e-05	3.89831e-05	0.000328759	0.000169596	0.0460782	0.046384	-0.000533473	-8.37048e-06		Enterococcus	0.000328759	0.000107538	0.00130286	0.000229526	0.00119337	0.00167171	-0.00131777	-0.000630437
	Lachnospiraceae_UCG-010	0.000523579	0.000132641	0.000216129	8.9131e-05	0.0109556	0.00921257	0.000104965	0.000509936		Monoglobus	0.000350068	7.39819e-05	5.47932e-05	3.51498e-05	0.00149622	0.00433837	0.000184525	0.000406024		Pseudoflavonifractor	0	0	0.000423125	0.000165578	0.0144925	0.0198227	-0.000686596	-0.000159654		CAG-56	0.00094366	0.000165615	0	0	0.00144985	0.00169488	0.00068013	0.00120719
	Olsenella	8.82779e-05	1.82644e-05	0.000417037	7.5306e-05	0.00222862	0.00274252	-0.000445055	-0.000212463		Comamonas	0.000149159	6.84294e-05	1.21763e-05	1.72198e-05	0.0243948	0.0215902	3.14921e-05	0.000242474		Enterorhabdus	0.000206996	9.79161e-05	0.000444434	0.00012156	0.0240433	0.0286506	-0.000430527	-4.43475e-05		Sanguibacteroides	2.13085e-05	1.53215e-05	0.000834074	0.000175186	0.00251907	0.002045	-0.00109022	-0.000535312
	Bacillus	0.000897999	0.00014038	6.08813e-05	4.21798e-05	0.000644588	0.00135509	0.000622694	0.00105154		Faecalitalea	2.73966e-05	1.16579e-05	0.000109586	4.66315e-05	0.0349411	0.0269129	-0.0001541	-1.02798e-05		UBA1819	3.65288e-05	3.1439e-05	0.000404861	0.000121101	0.00680722	0.0121669	-0.000554735	-0.000181929		Olsenella	5.78373e-05	4.02308e-05	0.000824942	0.000263671	0.00920427	0.00455924	-0.00118104	-0.000353169
	NK4A214_group	0.000146115	3.58459e-05	2.43525e-05	2.98256e-05	0.00217696	0.00274252	6.42507e-05	0.000179275		Plesiomonas	0.0001796	6.91479e-05	0	0	0.0138578	0.0140532	6.95702e-05	0.00028963		Candidatus_Soleaferrea	6.08813e-06	7.02997e-06	0.000404861	0.000116949	0.00633598	0.0118909	-0.000584446	-0.000213099		UCG-005	0.000523579	0.000129244	0.000295274	0.000120693	0.0418265	0.0142138	1.17092e-05	0.000444901
	UCG-003	0.000484006	9.29313e-05	0.000167424	4.02308e-05	0.00310599	0.00340675	0.000177167	0.000455999		unidentified_Oscillospiraceae	0.000118719	4.37612e-05	2.73966e-05	2.07949e-05	0.0172706	0.0171567	2.58124e-05	0.000156832		Libanicoccus	1.82644e-05	3.65288e-05	0.000200908	9.81682e-05	0.0271812	0.0304654	-0.000330873	-3.44145e-05		Family_XIII_AD3011_group	0.000149159	5.99611e-05	0.000523579	0.00017978	0.0199366	0.00787363	-0.000647459	-0.000101381
	UCG-005	0.000700135	0.000143556	4.26169e-05	3.22154e-05	0.00200611	0.00274252	0.000435046	0.000879991		Rothia	6.08813e-06	1.21763e-05	3.04407e-05	1.21763e-05	0.0300197	0.0250971	-4.54202e-05	-3.28482e-06		Sellimonas	9.74101e-05	4.76796e-05	0.00029223	0.000103319	0.0244969	0.0286506	-0.000349559	-4.00815e-05		Anaerotruncus	7.61016e-05	1.82644e-05	0.000499227	0.000203019	0.0246171	0.00922353	-0.000744575	-0.000101675
	Family_XIII_AD3011_group	0.000124807	3.63593e-05	3.34847e-05	2.30493e-05	0.00788165	0.00674004	3.62388e-05	0.000146405		Others	0.0284985	0.00309715	0.197265	0.0197658	0.000342315	0.00376096	-0.199776	-0.137757		Eubacterium	3.34847e-05	2.69991e-05	0.000331803	4.80667e-05	0.000164158	0.00144722	-0.000370452	-0.000226185		Pseudoflavonifractor	0	0	0.000319627	7.5306e-05	0.00343287	0.00257246	-0.000439456	-0.000199798
	Victivallis	0	0	9.4366e-05	4.59644e-05	0.0261487	0.0183238	-0.000167506	-2.12264e-05												Monoglobus	0.000273966	5.49058e-05	0.000103498	8.28821e-05	0.0174844	0.0223966	4.42047e-05	0.000296731		Victivallis	0	0	6.08813e-05	1.72198e-05	0.00581565	0.00336031	-8.82819e-05	-3.34807e-05
	Family_XIII_UCG-001	6.69694e-05	3.06429e-05	3.04407e-06	6.08813e-06	0.0227884	0.0169084	1.62056e-05	0.000111645												Vagococcus	5.47932e-05	4.50138e-05	0.00027701	5.56878e-05	0.000949691	0.00319332	-0.000310765	-0.000133669		Family_XIII_UCG-001	0.000100454	2.5102e-05	1.82644e-05	2.10899e-05	0.00263185	0.00207881	4.17872e-05	0.000122592
	Libanicoccus	9.1322e-06	1.16579e-05	0.000115675	1.57195e-05	6.04019e-05	0.000476208	-0.000130984	-8.21007e-05												Plesiomonas	0.000216129	2.87714e-05	0	0	0.000640092	0.00254956	0.000170347	0.00026191		Enterorhabdus	0.000155247	7.19499e-05	0.000429213	0.000122319	0.0125603	0.00573558	-0.000458026	-8.99062e-05
	Sellimonas	7.91457e-05	2.33158e-05	3.04407e-06	6.08813e-06	0.00542582	0.00497737	4.02236e-05	0.00011198												Phocea	6.39254e-05	4.02308e-05	0.000200908	7.20357e-05	0.0230028	0.0281259	-0.000245058	-2.89077e-05		UBA1819	3.95729e-05	1.53215e-05	0.000219173	7.57151e-05	0.0157338	0.00656889	-0.000297429	-6.17706e-05
	Monoglobus	0.000225261	8.28821e-05	4.87051e-05	2.98256e-05	0.0180451	0.0139621	5.11923e-05	0.000301919												UCG-009	1.21763e-05	9.94188e-06	0.000158291	4.55594e-05	0.00623183	0.0118909	-0.000216803	-7.54269e-05		Candidatus_Soleaferrea	1.21763e-05	1.40599e-05	0.000240481	0.000118627	0.0300189	0.0105699	-0.000415484	-4.11255e-05
	Comamonas	0.000219173	4.66315e-05	2.43525e-05	2.22307e-05	0.00123849	0.00214658	0.000125017	0.000264624												Eisenbergiella	3.65288e-05	2.63037e-05	0.000133939	6.04741e-05	0.040581	0.041454	-0.00018812	-6.70033e-06		Libanicoccus	0	0	0.000319627	0.000143513	0.0210594	0.00820617	-0.000547988	-9.12657e-05
	Plesiomonas	0.000222217	5.2017e-05	0	0	0.00336879	0.00354103	0.000139446	0.000304987												unidentified_Oscillospiraceae	7.61016e-05	2.69991e-05	0.000170468	2.98256e-05	0.00344392	0.00772007	-0.000143704	-4.50277e-05		Eubacterium	3.04407e-05	2.33158e-05	0.000283098	0.00010998	0.0170801	0.00703051	-0.000423501	-8.18143e-05
	Paenibacillus	8.82779e-05	2.5102e-05	3.04407e-06	6.08813e-06	0.00497577	0.00465744	4.64684e-05	0.000123999												Caproiciproducens	9.1322e-06	1.16579e-05	0.000121763	4.09914e-05	0.00897123	0.014775	-0.000175429	-4.98318e-05		Monoglobus	0.000216129	2.69991e-05	0.000118719	5.47932e-05	0.0292861	0.0104376	1.54076e-05	0.000179413
	unidentified_Oscillospiraceae	7.61016e-05	1.16579e-05	9.1322e-06	1.82644e-05	0.00150792	0.00245423	3.92778e-05	9.46611e-05												Holdemania	1.82644e-05	2.10899e-05	9.74101e-05	5.16595e-05	0.0473904	0.046384	-0.000156815	-1.47651e-06		Comamonas	0.00016438	3.78575e-05	3.34847e-05	5.91312e-05	0.0130846	0.00588304	4.12108e-05	0.000220579
	Brevibacillus	0.000109586	3.29735e-05	9.1322e-06	1.82644e-05	0.00378678	0.00382118	5.10015e-05	0.000149907												Anaerofilum	0	0	0.000100454	4.90841e-05	0.0263663	0.0299682	-0.000178558	-2.23504e-05		Plesiomonas	0.000182644	3.58459e-05	0	0	0.00201387	0.00198869	0.000125605	0.000239683
	Howardella	6.69694e-05	2.89853e-05	2.13085e-05	2.07949e-05	0.0468516	0.0299223	9.07073e-07	9.04149e-05												Lactonifactor	1.21763e-05	2.43525e-05	9.4366e-05	1.53215e-05	0.00221747	0.00660496	-0.000119052	-4.53271e-05		Phocea	4.87051e-05	1.72198e-05	0.000176556	4.03841e-05	0.00414491	0.00297928	-0.000188466	-6.72352e-05
	Others	0.0261029	0.00325238	0.158596	0.0105466	4.51264e-05	0.000455363	-0.14858	-0.116406												Fournierella	3.04407e-06	6.08813e-06	7.61016e-05	3.04407e-05	0.0152485	0.0205091	-0.000120451	-2.56644e-05		CHKCI002	2.73966e-05	2.5102e-05	0.000155247	4.90841e-05	0.00745425	0.00396093	-0.000201319	-5.43821e-05
																					Paludicola	9.1322e-06	1.16579e-05	8.52338e-05	2.22307e-05	0.00246703	0.00661838	-0.000109388	-4.28149e-05		UCG-009	3.04407e-06	6.08813e-06	0.000136983	8.16052e-05	0.0459165	0.015249	-0.000263345	-4.53317e-06
																					Acetanaerobacterium	0	0	3.34847e-05	2.07949e-05	0.0485669	0.046384	-6.65741e-05	-3.95353e-07		unidentified_Oscillospiraceae	8.21898e-05	2.5102e-05	0.000136983	2.30493e-05	0.0184214	0.00747732	-9.65607e-05	-1.30257e-05
																					Oscillospira	0	0	5.17491e-05	1.53215e-05	0.00662718	0.0121548	-7.6129e-05	-2.73693e-05		Lachnospiraceae_FCS020_group	6.08813e-06	1.21763e-05	0.00011263	4.59644e-05	0.0156188	0.00656889	-0.00017722	-3.58643e-05
																					Others	0.0300541	0.00271514	0.127899	0.00949285	0.000103938	0.00138236	-0.112384	-0.0833068		Anaerofilum	0	0	4.26169e-05	2.10899e-05	0.0272619	0.00983616	-7.61757e-05	-9.05817e-06
																															Lachnospiraceae_UCG-001	3.95729e-05	1.53215e-05	0	0	0.0140733	0.00616739	1.5193e-05	6.39527e-05
																															Synergistes	3.04407e-06	6.08813e-06	3.34847e-05	1.53215e-05	0.0216844	0.00833851	-5.3503e-05	-7.37828e-06
																															Others	0.0299232	0.0045218	0.144715	0.0154908	0.000315775	0.00095577	-0.138491	-0.0910929
