# Supplementary material for: In vitro modulation of the human gut bacterial community by crude polysaccharides from cultivated mushrooms Lentinus polychrous and Lentinus squarrosulus
Source: PeerJ. 2026 Jun 10;14:e21348. doi: 10.7717/peerj.21348 (PMC13264279; doi:10.7717/peerj.21348)
Supplement: Supplemental Information 10 [file peerj-14-21348-s010.xlsx]

## Sheet: Firmicutes Bacteroidetes ratios
Firmicutes (F) and Bacteroidota (B) relative abundance						Firmicutes (F) and Bacteroidota (B) relative abundance ratio of LP treatment at 0 and 24h			Statistical analysis Comparisons of the Firmicutes/Bacteroidota relative abundance ratio between 0 h and 24 h under LP treatment were performed using the Wilcoxon signed-rank test due to the small sample size and the non-normal distribution of paired measurements. The median ratio decreased markedly from 0 h (median = 1.1030) to 24 h (median = 0.5277). Although the reduction was not statistically…
Taxonomy	Replication	LP.0h	LP.24h			Replication	LP.0h	LP.24h
Firmicutes	1	0.494527	0.252938			1	1.18588	0.574109
	2	0.513826	0.231714			2	1.3486	0.53422
	3	0.442997	0.233054			3	0.981732	0.484336
	4	0.453615	0.237303			4	1.01996	0.521068
	Mean	0.476241	0.238752			Mean	1.13404	0.528434
	SD.	0.033487	0.0097524			SD.	0.168261	0.0370522
Bacteroidota	1	0.417013	0.440574			Median	1.10292	0.527644
	2	0.381007	0.433743
	3	0.45124	0.481182
	4	0.444738	0.455417
	Mean	0.4235	0.452729
	SD.	0.0319806	0.0210158
Firmicutes (F) and Bacteroidota (B) relative abundance						Firmicutes (F) and Bacteroidota (B) relative abundance ratio of LS treatment at 0 and 24h			Statistical analysis Comparisons of the Firmicutes/Bacteroidota relative abundance ratio between 0 h and 24 h under LS treatment were conducted using the Wilcoxon signed-rank test owing to the small sample size and the non-normal distribution of paired measurements. The median ratio decreased from 0 h (median = 0.9408) to 24 h (median = 0.5839). Although this reduction was not statistically signi…
Taxonomy	Replication	LS.0h	LS.24h			Replication	LS.0h	LS.24h
Firmicutes	1	0.418328	0.226649			1	0.857186	0.661478
	2	0.638949	0.271677			2	3.16572	0.747245
	3	0.452713	0.200847			3	1.02441	0.506323
	4	0.421847	0.187977			4	0.847916	0.4743
	Mean	0.482959	0.221788			Mean	1.47381	0.597337
	SD.	0.105134	0.0369423			SD.	1.13085	0.12911
Bacteroidota	1	0.488025	0.34264			Median	0.940799	0.583901
	2	0.201834	0.363571
	3	0.441925	0.396678
	4	0.49751	0.396325
	Mean	0.407323	0.374804
	SD.	0.139128	0.0264723
							Firmicutes and Bacteroidota relative abundance ratio calculation			Standarde derivertive (SD)
								LP	LS	LP	LS
							0 h	1.134	1.4738	0.168261	1.13085
							24 h	0.5284	0.5973	0.0370522	0.12911
Taxonomy	Taxa relative abundance in phylum of each treatment
	BL	LP.0h	LS.0h	GOS.0h	mConB.0h	mConA.0h	LP.24h	LS.24h	GOS.24h	mConB.24h	mConA.24h
Firmicutes	0.401508	0.476241	0.482959	0.414054	0.420766	0.464518	0.238752	0.221788	0.571414	0.356588	0.403132
Bacteroidota	0.521968	0.4235	0.407323	0.46226	0.466238	0.406675	0.452729	0.374804	0.151588	0.208019	0.217827
Actinobacteriota	0.025578	0.027637	0.046812	0.046568	0.036967	0.054474	0.041113	0.058263	0.259348	0.174011	0.116728
Fusobacteriota	0.011649	0.00919	0.00708	0.007677	0.008654	0.00726	0.179347	0.242737	0.00017	0.12053	0.100844
Proteobacteria	0.038347	0.062315	0.05451	0.068102	0.066084	0.065572	0.08366	0.091209	0.016681	0.118439	0.130036
Desulfobacterota	0.000873	0.001038	0.001205	0.001272	0.001157	0.001458	0.00425	0.009908	0.000651	0.021689	0.030873
Euryarchaeota	0	9e-06	0	0	9e-06	0	0	0.000664	0	0.00025	0.000304
Verrucomicrobiota	0	0	0	0	0	3e-06	9.4e-05	0.000298	0	6.4e-05	7.6e-05
Synergistota	4.5e-05	3.7e-05	7.9e-05	3e-05	4.3e-05	1.5e-05	2.7e-05	0.000103	1.2e-05	0.000152	7e-05
Methylomirabilota	0	0	0	0	0	0	0	3.3e-05	0	0	0
Chloroflexi	0	0	0	0	0	0	0	9e-06	0	3.3e-05	0
Cyanobacteria	2.4e-05	6e-06	0	0	0	0	0	0	0	2.1e-05	0
Myxococcota	0	0	0	0	0	0	0	0	0	1.8e-05	0
Nitrospirota	0	0	0	0	0	0	0	0	0	2.1e-05	0
Acidobacteriota	0	0	0	0	0	0	0	3e-06	0	1.8e-05	0
Deferribacterota	0	0	0	0	0	0	0	0	0	3e-06	1.2e-05
NB1-j	0	0	0	0	0	0	0	9e-06	0	1.2e-05	0
Planctomycetota	0	0	0	0	0	0	0	0	0	9e-06	0
Sva0485	0	0	0	0	0	0	0	0	0	6e-06	0
Patescibacteria	0	0	0	0	0	3e-06	0	0	0	6e-06	0
Campylobacterota	4e-06	0	3e-06	0	0	0	0	0	0	1.2e-05	0
Crenarchaeota	0	0	0	0	0	0	0	0	0	9e-06	0
Gemmatimonadota	0	3e-06	0	0	0	0	0	0	0	6e-06	0
Nitrospinota	0	0	0	0	0	0	0	0	0	6e-06	0
Taxa	Phylum with significance variation of treatment group LP at 0 h and 24h of fermentation
	avg(LP.0h)	sd(LP.0h)	avg(LP.24h)	sd(LP.24h)	p.value	q.values	interval lower	interval upper
Firmicutes	0.476241	0.033487	0.238752	0.0097524	0.000368672	0.000333503	0.186252	0.288726
Actinobacteriota	0.0276371	0.00591639	0.0411132	0.00352148	0.0117503	0.00616277	-0.0223864	-0.00456573
Fusobacteriota	0.00919003	0.00105989	0.179347	0.0223335	0.000600839	0.000393907	-0.205645	-0.13467
Proteobacteria	0.0623151	0.00378756	0.0836601	0.00419643	0.000293903	0.000333503	-0.0282786	-0.0144113
Desulfobacterota	0.00103803	0.000134629	0.00424952	0.000458729	0.000381528	0.000333503	-0.00391308	-0.0025099
Verrucomicrobiota	0	0	9.4366e-05	4.59644e-05	0.0261487	0.0114286	-0.000167506	-2.12264e-05
Taxa	Phylum with significance variation of treatment group LS at 0 h and 24h of fermentation
	avg(LS.0h)	sd(LS.0h)	avg(LS.24h)	sd(LS.24h)	p.value	q.values	interval lower	interval upper
Firmicutes	0.482959	0.105134	0.221788	0.0369423	0.0111132	-0.0867276	0.10195	0.420393
Fusobacteriota	0.0070805	0.000983317	0.242737	0.0245286	0.000302545	-0.0867276	-0.274647	-0.196665
Proteobacteria	0.0545101	0.0168637	0.0912093	0.0146326	0.0171515	-0.0867276	-0.0641475	-0.00925102
Desulfobacterota	0.00120545	0.000394305	0.00990843	0.00188692	0.00204293	-0.0867276	-0.0116358	-0.00577016

## Sheet: Blautia and Bacteroides ratios
Blautia and Bacteroides relative abundance						Blautia and Bacteroides relative abundance ratio of LP treatment calculation at 0 and 24 h			Statistical analysis Comparisons of the Blautia/Bacteroides relative abundance ratio between 0 h and 24 h under LP treatment were conducted using the Wilcoxon signed-rank test, an appropriate non-parametric approach for small sample sizes and non-normally distributed paired data. The median ratio substantially declined from 0 h (median = 0.7492) to 24 h (median = 0.1040). Although this reduction …
Taxonomy	Replication	LP.0h	LP.24h			Replication	LP.0h	LP.24h
Blautia	1	0.053332	0.0241699			1	0.791185	0.103101
	2	0.0577155	0.0242916			2	0.956031	0.10489
	3	0.0607109	0.0234028			3	0.482625	0.101639
	4	0.0659345	0.0281272			4	0.707288	0.119011
	Mean	0.0594232	0.0249979			Mean	0.734282	0.10716
	SD.	0.00529381	0.00212298			SD.	0.197037	0.00801148
Bacteroides	1	0.0674078	0.23443			Median	0.749237	0.103995
	2	0.0603699	0.231593
	3	0.125793	0.230253
	4	0.0932215	0.236341
	Mean	0.086698	0.233154
	SD.	0.0296437	0.00274706
Blautia and Bacteroides relative abundance						Blautia and Bacteroides relative abundance ratio of LS treatment calculation at 0 and 24 h			Statistical analysis Comparisons of the Blautia/Bacteroides relative abundance ratio between 0 h and 24 h under LS treatment were performed using the Wilcoxon signed-rank test due to the small sample size and the non-normal distribution of paired data. The median ratio decreased markedly from 0 h (median = 1.1909) to 24 h (median = 0.1313). Although the reduction was not statistically significant…
Taxonomy	Replication	LS.0h	LS.24h			Replication	LS.0h	LS.24h
Blautia	1	0.0718156	0.0242551			1	1.46789	0.139956
	2	0.101343	0.0320114			2	2.68744	0.175092
	3	0.0756998	0.0261546			3	0.913862	0.122575
	4	0.0665311	0.023001			4	0.636385	0.0988902
	Mean	0.0788474	0.0263555			Mean	1.4264	0.134128
	SD.	0.0154607	0.00398723			SD.	0.908985	0.0320789
Bacteroides	1	0.0489242	0.173305			Median	1.19088	0.131266
	2	0.0377099	0.182827
	3	0.0828351	0.213377
	4	0.104545	0.232591
	Mean	0.0685037	0.200525			Blautia and Bacteroides relative abundance ratio calculation			Standarde derivertive (SD)
	SD.	0.0307463	0.0273713				LP	LS	LP	LS
						0 h	0.7343	1.4264	0.197037	0.908985
						24 h	0.10716	0.1341	0.00801148	0.0320789
Taxonomy	Relative abundance in genus of each sample group
	BL	LP.0h	LS.0h	GOS.0h	mConB.0h	mConA.0h	LP.24h	LS.24h	GOS.24h	mConB.24h	mConA.24h
Prevotella_9	0.427034	0.287387	0.288182	0.321764	0.314367	0.263138	0.003208	0.001227	0.016371	0.000487	0.001747
Bifidobacterium	0.004095	0.004937	0.007397	0.00702	0.007035	0.008615	0.007272	0.013132	0.212628	0.027567	0.020566
Bacteroides	0.049557	0.086698	0.068504	0.079487	0.081803	0.083757	0.233154	0.200525	0.09741	0.14343	0.137924
Megamonas	0.05748	0.111854	0.06819	0.076303	0.082312	0.068905	0.01498	0.019077	0.222174	0.048635	0.017497
Megasphaera	0.002792	0.004438	0.003568	0.002965	0.004103	0.003035	0.017187	0.02241	0.195825	0.014581	0.022791
Collinsella	0.019786	0.021123	0.03697	0.037515	0.028334	0.043466	0.031664	0.042501	0.04479	0.13824	0.088677
Faecalibacterium	0.078789	0.10236	0.114959	0.079949	0.065195	0.093188	0.009418	0.001833	0.02255	0.00372	0.023074
Peptoclostridium	0.010687	0.008289	0.010803	0.007379	0.008484	0.010983	0.014718	0.014797	0	0.07482	0.102838
Parabacteroides	0.003775	0.005269	0.004371	0.005759	0.008243	0.006816	0.113647	0.10755	0.003543	0.038033	0.024459
Fusobacterium	0.006194	0.004673	0.003568	0.004316	0.004746	0.004052	0.072765	0.094561	0.00017	0.02996	0.019567
Blautia	0.057159	0.059423	0.078847	0.05939	0.062269	0.070589	0.024998	0.026356	0.011921	0.034328	0.040188
Sutterella	0.016698	0.020931	0.019601	0.026015	0.023354	0.024955	0.06216	0.072957	0.001138	0.073621	0.084926
Paraprevotella	2e-05	2.1e-05	2.1e-05	4.3e-05	5.8e-05	2.4e-05	0.050203	0.026809	0	0	0.000116
Succinivibrio	0.015026	0.027954	0.024569	0.030745	0.033232	0.02922	0.003625	0.001696	0.005023	0.009549	0.014809
Mitsuokella	0.000114	0.00024	0.000195	0.000201	0.000122	0.000113	0.00011	0.000152	0.038897	0	0.000125
Subdoligranulum	0.00772	0.021019	0.02434	0.037777	0.030742	0.026672	0.002852	0.003175	0.002904	0.003604	0.007306
Acidaminococcus	0.001648	0.002384	0.001817	0.001108	0.001635	0.001312	0.006313	0.01014	0.029594	0.005686	0.009848
Prevotella_7	0.008191	0.009918	0.011242	0.01147	0.014371	0.009473	0.015613	0.004977	0.008657	0.012852	0.022523
Desulfovibrio	0.000706	0.000715	0.000874	0.000901	0.000743	0.000995	0.002569	0.007787	0.000451	0.018691	0.0275
UCG-002	0.001713	0.002548	0.003239	0.003683	0.003348	0.004307	0.00095	0.001145	0.00084	0.012995	0.024788
Alloprevotella	0.017022	0.016368	0.015379	0.02235	0.018517	0.020155	2.7e-05	4.3e-05	0.007622	0.000107	0.00074
Escherichia-Shigella	0.000865	0.002204	0.00165	0.001753	0.00175	0.001702	0.005068	0.005041	0.004846	0.023269	0.019625
[Eubacterium]_hallii_group	0.01104	0.009656	0.01129	0.006624	0.008609	0.010934	0.019503	0.012255	1.2e-05	0.00614	0.004864
Fusicatenibacter	0.014656	0.01273	0.017421	0.014392	0.01701	0.021339	0.020639	0.016779	0.003598	0.004682	0.005093
Phascolarctobacterium	0.015833	0.01287	0.009485	0.010118	0.011893	0.008916	0.005501	0.003272	0.00375	0.000855	0.001711
[Ruminococcus]_torques_group	0.012647	0.011537	0.013933	0.011908	0.015172	0.017406	0.010733	0.013908	0.001364	0.017488	0.01726
Dialister	0.00776	0.009062	0.011175	0.007458	0.005942	0.009023	0.013847	0.006645	0.015853	0.003793	0.004109
Lachnospiraceae_UCG-004	0.002289	0.00277	0.003041	0.001638	0.001896	0.002134	0.013994	0.009567	0.000591	0.015303	0.011406
Roseburia	0.015756	0.01214	0.012198	0.00909	0.01031	0.014021	0.000782	0.000286	9.7e-05	0.000107	0.000164
Alistipes	0.001124	0.001924	0.002353	0.00232	0.002956	0.00256	0.004274	0.001507	0.003659	0.003199	0.009093
Others	0.131824	0.126558	0.130818	0.118559	0.131449	0.138195	0.218226	0.25789	0.043722	0.234258	0.234666
Taxa	Genus with significance variation of treatment group LP at 0 h and 24h of fermentation									Taxa	Genus with significance variation of treatment group LS at 0 h and 24h of fermentation
	avg(LP.0h)	sd(LP.0h)	avg(LP.24h)	sd(LP.24h)	p.value	q.values	interval lower	interval upper			avg(LS.0h)	sd(LS.0h)	avg(LS.24h)	sd(LS.24h)	p.value	q.values	interval lower	interval upper
Prevotella_9	0.287387	0.0191844	0.00320845	0.00128071	7.95771e-05	0.000476208	0.253737	0.314621		Prevotella_9	0.288182	0.107507	0.00122676	0.000318974	0.0128506	0.0135984	0.115888	0.458021
Bifidobacterium	0.00493747	0.000981254	0.00727227	0.000909634	0.0131051	0.0103314	-0.00397408	-0.000695519		Bifidobacterium	0.00739708	0.0031308	0.0131321	0.00171221	0.0262041	0.0227773	-0.0104282	-0.00104184
Bacteroides	0.086698	0.0296437	0.233154	0.00274706	0.00207692	0.00274252	-0.193379	-0.0995335		Bacteroides	0.0685037	0.0307463	0.200525	0.0273713	0.000714204	0.00386279	-0.182548	-0.081494
Megamonas	0.111854	0.0590974	0.0149798	0.00242992	0.0463509	0.0299223	0.00293693	0.190812		Megamonas	0.0681901	0.0148609	0.0190772	0.00663425	0.00337162	0.0056593	0.0268389	0.071387
Megasphaera	0.00443825	0.00182989	0.0171868	0.00390595	0.00336395	0.00354103	-0.0185968	-0.00690025		Megasphaera	0.00356765	0.00129103	0.0224104	0.00385266	0.00112603	0.00424567	-0.0246924	-0.0129931
Collinsella	0.0211228	0.00474965	0.0316644	0.00297328	0.0129409	0.0103314	-0.0177274	-0.00335584		Faecalibacterium	0.114959	0.0288039	0.00183253	0.000761674	0.00428086	0.00672189	0.0673134	0.15894
Faecalibacterium	0.10236	0.00862555	0.00941834	0.00219977	0.000106297	0.000502033	0.079653	0.10623		Parabacteroides	0.00437128	0.00263718	0.10755	0.0114871	0.000220866	0.00372101	-0.120963	-0.0853944
Peptoclostridium	0.00828899	0.00110146	0.0147181	0.00168653	0.00123737	0.00214658	-0.00899337	-0.00386476		Fusobacterium	0.00356765	0.000697209	0.0945609	0.00878661	0.00022933	0.00372101	-0.10492	-0.077066
Parabacteroides	0.00526928	0.000537356	0.113647	0.0139229	0.000567724	0.0013314	-0.130512	-0.0862441		Blautia	0.0788474	0.0154607	0.0263555	0.00398723	0.00481733	0.00732788	0.0286864	0.0762973
Fusobacterium	0.00467264	0.000927603	0.0727654	0.0126896	0.00166266	0.00259456	-0.088218	-0.0479674		Sutterella	0.0196007	0.00798471	0.0729571	0.0128392	0.000869182	0.0042309	-0.0727678	-0.033945
Blautia	0.0594232	0.00529381	0.0249979	0.00212298	0.000294126	0.000822769	0.0264602	0.0423905		Paraprevotella	2.13085e-05	1.53215e-05	0.0268091	0.00463285	0.00138839	0.00433837	-0.0341596	-0.0194159
Sutterella	0.020931	0.00221378	0.0621598	0.00486814	7.54224e-05	0.000476208	-0.048522	-0.0339356		Succinivibrio	0.0245687	0.00571754	0.00169554	0.000617628	0.00381076	0.00618319	0.0138392	0.031907
Paraprevotella	2.13085e-05	1.82644e-05	0.0502027	0.0213725	0.0182641	0.0139621	-0.0841898	-0.0161731		Subdoligranulum	0.0243404	0.00987394	0.00317496	0.000856928	0.0228609	0.0210029	0.00552627	0.0368045
Succinivibrio	0.0279537	0.00225561	0.00362548	0.000307616	0.000176358	0.00061306	0.0207781	0.0278782		Acidaminococcus	0.00181731	0.000511536	0.0101398	0.00183781	0.00178047	0.00456146	-0.0111412	-0.00550376
Mitsuokella	0.000240481	7.46469e-05	0.000109586	4.97094e-05	0.0313739	0.0216842	1.70928e-05	0.000244697		Prevotella_7	0.0112417	0.00398087	0.00497705	0.00185011	0.0431708	0.0318396	0.000303414	0.012226
Subdoligranulum	0.0210193	0.00227174	0.00285229	0.000420786	0.000383107	0.000966467	0.0146205	0.0217135		Desulfovibrio	0.000873647	0.00030145	0.00778672	0.00163732	0.00285225	0.0051622	-0.00946964	-0.0043565
Acidaminococcus	0.0023835	0.000875923	0.00631339	0.00131359	0.00369754	0.00380728	-0.00593289	-0.00192689		UCG-002	0.00323889	0.00122592	0.00114457	0.000640692	0.0331256	0.0260072	0.000258824	0.00392981
Desulfovibrio	0.000715355	6.23848e-05	0.00256919	0.000289341	0.000701033	0.0014148	-0.00230299	-0.00140468		Alloprevotella	0.0153786	0.00468543	4.26169e-05	4.15899e-05	0.00724434	0.00906321	0.00788081	0.0227912
UCG-002	0.00254788	0.000383939	0.000949749	0.000144756	0.00173632	0.00259456	0.00101878	0.00217748		Escherichia-Shigella	0.00164988	0.000531542	0.00504097	0.000455377	7.97114e-05	0.00372101	-0.00425234	-0.00252984
Alloprevotella	0.0163679	0.00349401	2.73966e-05	2.07949e-05	0.00258739	0.0031082	0.0107809	0.0219002		Phascolarctobacterium	0.00948531	0.00332292	0.00327237	0.00109335	0.0277422	0.0236912	0.00116254	0.0112633
Escherichia-Shigella	0.0022039	0.000231669	0.00506837	0.000741478	0.00274865	0.0031605	-0.00399462	-0.00173431		Roseburia	0.0121976	0.00264589	0.000286142	0.000104508	0.00286336	0.0051622	0.00770535	0.0161175
[Eubacterium]_hallii_group	0.00965578	0.00214862	0.0195033	0.00384459	0.00757748	0.00659165	-0.0156158	-0.00407933		Dorea	0.0084625	0.00156543	0.000910176	0.00011132	0.00228308	0.00476832	0.00506918	0.0100355
Fusicatenibacter	0.0127303	0.00258994	0.0206388	0.00237573	0.00417735	0.00413264	-0.0122161	-0.00360087		Lachnospira	0.00804547	0.00100862	0.000109586	5.71117e-05	0.000540847	0.00376096	0.00633415	0.00953761
Phascolarctobacterium	0.0128703	0.00404804	0.00550063	0.000869978	0.0327918	0.0223579	0.00108494	0.0136544		Lactococcus	0.00585983	0.00106017	0.00155552	0.000469313	0.00154385	0.00433837	0.00271492	0.0058937
Dialister	0.00906218	0.000978221	0.0138475	0.00309975	0.0482327	0.0300438	-0.0095073	-6.3239e-05		Agathobacter	0.00609726	0.00118134	8.52338e-05	6.04741e-05	0.00198353	0.00476832	0.00413533	0.00788873
Lachnospiraceae_UCG-004	0.0027701	0.000222418	0.0139936	0.000998967	0.000109453	0.000502033	-0.0127721	-0.00967482		[Eubacterium]_ruminantium_group	0.00486746	0.00102166	6.08813e-06	1.21763e-05	0.00245817	0.00478622	0.00323582	0.00648692
Roseburia	0.0121397	0.00180693	0.000782325	8.34022e-05	0.00106622	0.00199242	0.00848601	0.0142288		Bilophila	0.000243525	7.89112e-05	0.00201822	0.000262732	0.000418542	0.00376096	-0.00217601	-0.00137337
Erysipelotrichaceae_UCG-003	0.00449609	0.00112006	0.00759799	0.00154656	0.0199753	0.0150424	-0.00549437	-0.000709438		Anaerostipes	0.0042069	0.000885916	0.000858427	0.000373119	0.00216693	0.00476832	0.00201814	0.0046788
Dorea	0.00714747	0.00130451	0.000767105	0.00011379	0.00215451	0.00274252	0.00431427	0.00844645		Ruminococcus	0.002003	0.000418564	3.95729e-05	4.80667e-05	0.00235101	0.00476832	0.00130266	0.00262419
Lachnospira	0.00832248	0.000721215	0.000401817	7.50595e-05	0.000182262	0.00061306	0.00678056	0.00906076		[Eubacterium]_brachy_group	0.000514447	0.000144542	0.000876691	0.000213461	0.035385	0.0269129	-0.000688488	-3.59995e-05
Lactococcus	0.00550367	0.000193292	0.000779281	0.000160616	3.71272e-08	1.87322e-06	0.0044144	0.00503438		Lachnoclostridium	0.00135461	0.000388926	0.0029984	0.00048982	0.00222475	0.00476832	-0.00241864	-0.000868955
Agathobacter	0.0051536	0.000418431	0.000203952	2.07949e-05	0.000160627	0.00061306	0.00428486	0.00561444		[Eubacterium]_eligens_group	0.00266965	0.000440524	5.47932e-05	5.0204e-05	0.00115913	0.00424567	0.00191934	0.00331037
[Eubacterium]_ruminantium_group	0.0052084	0.00101919	0	0	0.00199651	0.00274252	0.00358663	0.00683016		Coprococcus	0.00108673	0.000278439	0.000535756	9.79161e-05	0.022908	0.0210029	0.00012931	0.000972642
Bilophila	0.000258746	8.4579e-05	0.00157074	0.000291384	0.00174842	0.00259456	-0.0017579	-0.000866082		Haemophilus	0.00221912	0.000757436	2.43525e-05	2.98256e-05	0.0101574	0.0114984	0.000990694	0.00339885
Anaerostipes	0.00411253	0.000721069	0.00126938	0.000187418	0.00296022	0.00331901	0.00173333	0.00395299		Parasutterella	0.000240481	0.000112205	0.00234089	0.000620502	0.0056397	0.0078435	-0.00306985	-0.00113096
Ruminococcus	0.00138809	0.000363932	4.26169e-05	2.53469e-05	0.00498475	0.00465744	0.000768119	0.00192284		Prevotella	0.00127851	0.000184662	3.65288e-05	2.98256e-05	0.000710047	0.00386279	0.000952505	0.00153145
Butyricicoccus	0.00202735	0.0001671	0.00344588	0.000193548	3.68031e-05	0.000455363	-0.001733	-0.00110407		[Ruminococcus]_gnavus_group	0.00209432	0.000540257	0.000133939	5.62398e-05	0.00510092	0.00752413	0.00110634	0.00281441
Flavonifractor	0.000487051	8.19828e-05	0.00027701	6.23848e-05	0.00753502	0.00659165	8.1797e-05	0.000338284		Oxalobacter	2.43525e-05	2.81199e-05	0.00196647	0.000249638	0.000511244	0.00376096	-0.00233632	-0.00154791
Oscillibacter	0.00027701	5.00808e-05	0.000691003	8.9131e-05	0.000606931	0.0013314	-0.000547754	-0.000280232		Veillonella	0.00112935	0.000513657	0.000188732	0.00010545	0.0324967	0.0260072	0.000141692	0.00173954
[Eubacterium]_brachy_group	0.000386596	7.19499e-05	0.000675783	0.000177985	0.0400229	0.0265701	-0.000556894	-2.14787e-05		Allisonella	0.000684915	0.00018261	0.00155856	0.000565989	0.0480822	0.0344189	-0.0017348	-1.24919e-05
Lachnoclostridium	0.00126633	0.000275697	0.0034611	0.000230252	2.29279e-05	0.000385604	-0.00263764	-0.0017519		Ligilactobacillus	0.000511403	9.99146e-05	0.00074884	0.000107767	0.0180239	0.01721	-0.000417483	-5.73913e-05
[Eubacterium]_eligens_group	0.00284316	0.000245244	0.000136983	2.69991e-05	0.000177	0.00061306	0.00231878	0.00309357		Lachnospiraceae_NK4A136_group	0.00155247	0.000257051	0	0	0.0012211	0.00424567	0.00114345	0.0019615
[Ruminococcus]_gauvreauii_group	0.00195125	0.000133523	0.00152812	0.000223526	0.0233705	0.0169401	8.63912e-05	0.000759859		Coprobacter	0.000121763	0.000130007	0.000709267	0.000373896	0.0452236	0.0328558	-0.00115407	-2.0937e-05
Haemophilus	0.00321453	0.000328233	8.21898e-05	1.16579e-05	0.000309838	0.000822769	0.00261047	0.00365422		Streptococcus	0.00106238	0.000243195	0.000480962	0.000234742	0.0138235	0.0140532	0.000167756	0.000995077
Slackia	0.000301363	9.60691e-05	0.000447478	5.29586e-05	0.0478786	0.0300438	-0.000290169	-2.06138e-06		Prevotellaceae_Ga6A1_group	0.000934528	0.000435787	0	0	0.0232997	0.0210029	0.000241094	0.00162796
Parasutterella	0.000231349	9.53591e-05	0.000983233	0.000146242	0.000296983	0.000822769	-0.000974194	-0.000529575		Enterococcus	0.000353112	8.25834e-05	0.000803633	0.000163059	0.00598324	0.00787148	-0.000694568	-0.000206476
Prevotella	0.00216737	0.000387095	0.000197864	0.000147587	0.000815633	0.00158277	0.00138572	0.0025533		CAG-56	0.00113544	0.000206249	7.00135e-05	3.35308e-05	0.00160427	0.00433837	0.000742167	0.00138868
[Ruminococcus]_gnavus_group	0.00182035	0.000616837	0.000170468	2.43525e-05	0.0127032	0.0103314	0.000669318	0.00263045		Clostridium_sensu_stricto_1	0.00063621	0.000130529	0.000270922	0.000113953	0.00581283	0.00785971	0.000152358	0.000578217
Romboutsia	0.00105325	0.000210077	0.000505315	0.000154819	0.0068503	0.0061719	0.000221747	0.000874117		Lachnospiraceae_UCG-010	0.000496183	0.000147587	0.000109586	6.44307e-05	0.00810565	0.00962334	0.000165244	0.000607949
Oxalobacter	3.95729e-05	3.35308e-05	0.00245047	0.000907785	0.0129656	0.0103314	-0.00385415	-0.000967649		Sanguibacteroides	1.52203e-05	3.04407e-05	0.000115675	4.50138e-05	0.0127791	0.0135984	-0.000169237	-3.16711e-05
Weissella	0.00141245	0.000323989	0.000754928	0.000288999	0.0235027	0.0169401	0.000124678	0.00119036		Olsenella	0.000130895	8.80151e-05	0.000529667	0.000223526	0.0304196	0.0250971	-0.00073537	-6.21749e-05
Veillonella	0.00162858	0.000772105	0.000231349	8.49434e-05	0.0354151	0.0238245	0.000177582	0.00261687		Bacillus	0.000721444	0.000223499	3.65288e-05	4.33356e-05	0.00745554	0.00907279	0.000336556	0.00103327
Allisonella	0.000642298	8.22086e-05	0.00147637	0.000192876	0.00127635	0.00214658	-0.00112358	-0.000544567		NK4A214_group	0.000133939	2.43525e-05	2.43525e-05	2.81199e-05	0.00114013	0.00424567	6.38488e-05	0.000155324
Lachnospiraceae_NK4A136_group	0.00153725	0.000103975	0	0	8.49457e-05	0.000476208	0.00137181	0.0017027		UCG-003	0.000657518	0.000265841	7.30576e-05	7.37309e-05	0.0180314	0.01721	0.000176654	0.000992268
Coprobacter	8.82779e-05	5.2017e-05	0.00120241	0.00053385	0.0244425	0.0173694	-0.0019587	-0.000269558		UCG-005	0.000584461	0.00018573	2.13085e-05	4.26169e-05	0.00726148	0.00906321	0.000275602	0.000850703
Streptococcus	0.00103803	5.65683e-05	0.000310495	5.66774e-05	1.78869e-06	4.51235e-05	0.000629561	0.000825502		Anaerotruncus	7.61016e-05	3.2023e-05	2.43525e-05	2.22307e-05	0.0422525	0.0316418	2.60582e-06	0.000100892
Prevotellaceae_Ga6A1_group	0.000721444	0.000157627	0	0	0.0027562	0.0031605	0.000470625	0.000972263		Family_XIII_UCG-001	9.74101e-05	5.16595e-05	0	0	0.0326382	0.0260072	1.52083e-05	0.000179612
CAG-56	0.000998454	0.000229095	0.000146115	2.22307e-05	0.0047764	0.00463441	0.000489885	0.00121479		Succinatimonas	5.47932e-05	4.15899e-05	0.000395729	0.000135041	0.0112852	0.0124847	-0.000546927	-0.000134943
Clostridium_sensu_stricto_1	0.000931484	7.85974e-05	0.000206996	9.94188e-06	0.000294464	0.000822769	0.000600607	0.000848368		Enterorhabdus	0.000377464	7.50595e-05	0.000118719	3.04407e-05	0.00318541	0.00553769	0.000145864	0.000371628
Enterobacter	0.000453566	3.7694e-05	0.000885823	0.000260844	0.0437545	0.0286701	-0.000842281	-2.22339e-05		Libanicoccus	3.34847e-05	2.30493e-05	0.000185688	5.2017e-05	0.00535692	0.00766934	-0.000230184	-7.42224e-05
Aneurinibacillus	0.000977145	0.000170576	7.91457e-05	7.27186e-05	0.000594214	0.0013314	0.000641967	0.00115403		Sellimonas	0.000118719	4.14411e-05	1.52203e-05	2.30493e-05	0.00838453	0.00971743	4.13354e-05	0.000165661
Odoribacter	0.000124807	1.82644e-05	6.08813e-05	9.94188e-06	0.0021605	0.00274252	3.65508e-05	9.12999e-05		Monoglobus	0.000350068	7.39819e-05	5.47932e-05	3.51498e-05	0.00149622	0.00433837	0.000184525	0.000406024
Lachnospiraceae_UCG-010	0.000523579	0.000132641	0.000216129	8.9131e-05	0.0109556	0.00921257	0.000104965	0.000509936		Comamonas	0.000149159	6.84294e-05	1.21763e-05	1.72198e-05	0.0243948	0.0215902	3.14921e-05	0.000242474
Olsenella	8.82779e-05	1.82644e-05	0.000417037	7.5306e-05	0.00222862	0.00274252	-0.000445055	-0.000212463		Faecalitalea	2.73966e-05	1.16579e-05	0.000109586	4.66315e-05	0.0349411	0.0269129	-0.0001541	-1.02798e-05
Bacillus	0.000897999	0.00014038	6.08813e-05	4.21798e-05	0.000644588	0.00135509	0.000622694	0.00105154		Plesiomonas	0.0001796	6.91479e-05	0	0	0.0138578	0.0140532	6.95702e-05	0.00028963
NK4A214_group	0.000146115	3.58459e-05	2.43525e-05	2.98256e-05	0.00217696	0.00274252	6.42507e-05	0.000179275		unidentified_Oscillospiraceae	0.000118719	4.37612e-05	2.73966e-05	2.07949e-05	0.0172706	0.0171567	2.58124e-05	0.000156832
UCG-003	0.000484006	9.29313e-05	0.000167424	4.02308e-05	0.00310599	0.00340675	0.000177167	0.000455999		Rothia	6.08813e-06	1.21763e-05	3.04407e-05	1.21763e-05	0.0300197	0.0250971	-4.54202e-05	-3.28482e-06
UCG-005	0.000700135	0.000143556	4.26169e-05	3.22154e-05	0.00200611	0.00274252	0.000435046	0.000879991		Others	0.0284985	0.00309715	0.197265	0.0197658	0.000342315	0.00376096	-0.199776	-0.137757
Family_XIII_AD3011_group	0.000124807	3.63593e-05	3.34847e-05	2.30493e-05	0.00788165	0.00674004	3.62388e-05	0.000146405
Victivallis	0	0	9.4366e-05	4.59644e-05	0.0261487	0.0183238	-0.000167506	-2.12264e-05
Family_XIII_UCG-001	6.69694e-05	3.06429e-05	3.04407e-06	6.08813e-06	0.0227884	0.0169084	1.62056e-05	0.000111645
Libanicoccus	9.1322e-06	1.16579e-05	0.000115675	1.57195e-05	6.04019e-05	0.000476208	-0.000130984	-8.21007e-05
Sellimonas	7.91457e-05	2.33158e-05	3.04407e-06	6.08813e-06	0.00542582	0.00497737	4.02236e-05	0.00011198
Monoglobus	0.000225261	8.28821e-05	4.87051e-05	2.98256e-05	0.0180451	0.0139621	5.11923e-05	0.000301919
Comamonas	0.000219173	4.66315e-05	2.43525e-05	2.22307e-05	0.00123849	0.00214658	0.000125017	0.000264624
Plesiomonas	0.000222217	5.2017e-05	0	0	0.00336879	0.00354103	0.000139446	0.000304987
Paenibacillus	8.82779e-05	2.5102e-05	3.04407e-06	6.08813e-06	0.00497577	0.00465744	4.64684e-05	0.000123999
unidentified_Oscillospiraceae	7.61016e-05	1.16579e-05	9.1322e-06	1.82644e-05	0.00150792	0.00245423	3.92778e-05	9.46611e-05
Brevibacillus	0.000109586	3.29735e-05	9.1322e-06	1.82644e-05	0.00378678	0.00382118	5.10015e-05	0.000149907
Howardella	6.69694e-05	2.89853e-05	2.13085e-05	2.07949e-05	0.0468516	0.0299223	9.07073e-07	9.04149e-05
Others	0.0261029	0.00325238	0.158596	0.0105466	4.51264e-05	0.000455363	-0.14858	-0.116406
