# Supplementary material for: In vitro modulation of the human gut bacterial community by crude polysaccharides from cultivated mushrooms Lentinus polychrous and Lentinus squarrosulus
Source: PeerJ. 2026 Jun 10;14:e21348. doi: 10.7717/peerj.21348 (PMC13264279; doi:10.7717/peerj.21348)
Supplement: Supplemental Information 11 [file peerj-14-21348-s011.xlsx]

## Sheet: pH value
						Time point	Replication	mConA	mConB	GOS	LP	LS			Time point	pH value of each treatment
						0h	1	7.2	7.2	7.2	7.2	7.2				mConA	mConB	GOS	LP	LS
							2	7.2	7.2	7.2	7.2	7.2			0 h	7.2	7.2	7.2	7.2	7.2
							3	7.2	7.2	7.2	7.2	7.2			24 h	7.105	7.0925	4.765	5.7775	5.7275
							4	7.2	7.2	7.2	7.2	7.2
							Mean	7.2	7.2	7.2	7.2	7.2
							S.D.	0	0	0	0	0			Treatment	Paired_n (non-zero differences)	Median_0h	Median_24h	Wilcoxon_W_plus	p_value_two_sided
						24h	1	7.1	7.18	4.87	5.74	6.04			mConA	4	7.2	7.1	0	0.125
							2	7.12	7.1	4.66	5.75	5.88			mConB	4	7.2	7.1	0	0.125
							3	7.1	6.99	N.D.	5.74	5.99			GOS	2	7.2	4.77	0	0.5
							4	7.1	7.1	N.D.	5.88	5			LP	4	7.2	5.75	0	0.125
							Mean	7.105	7.0925	4.765	5.7775	5.7275			LS	4	7.2	5.94	0	0.125
							S.D.	0.01	0.0780491	0.148492	0.0684957	0.489583
						N.D. refers to not determine
